# Supplementary material for: Quantitative Proteomic Analysis of 2D and 3D Cultured Colorectal Cancer Cells: Profiling of Tankyrase Inhibitor XAV939-Induced Proteome
Source: Sci Rep. 2018 Sep 5;8:13255. doi: 10.1038/s41598-018-31564-6 (PMC6125324; doi:10.1038/s41598-018-31564-6)
Supplement: Supplementary file 2 — Supplementary Dataset [file 41598_2018_31564_MOESM2_ESM.xlsx]

## Sheet: Table S1
Protein IDs	Majority protein IDs	Protein names	Gene names	N:-Log T-test p-value	N:T-test Difference (Log2 3D culture/ 2D culture)	biological replicate 1_01 (Log2 3D culture/ 2D culture)	biological replicate 1_02 (Log2 3D culture/ 2D culture)	biological replicate 2_01 (Log2 3D culture/ 2D culture)	biological replicate 2_02 (Log2 3D culture/ 2D culture)
P00338;Q6ZMR3;P07864	P00338	L-lactate dehydrogenase A chain	LDHA	3.55451	1.60352	1.6284	1.82071	1.45875	1.5062
Q9BQE3;Q9H853	Q9BQE3	Tubulin alpha-1C chain	TUBA1C	3.26224	1.37379	1.34662	1.62086	1.21765	1.31001
P09455	P09455	Retinol-binding protein 1	RBP1	2.7412	1.34821	1.36369	1.68204	1.06639	1.28074
Q3ZCM7	Q3ZCM7	Tubulin beta-8 chain	TUBB8	3.78058	1.33998	1.18472	1.44869	1.39091	1.3356
P60174	P60174	Triosephosphate isomerase	TPI1	2.86516	1.30102	1.32719	1.58977	1.2342	1.05294
P00558	P00558	Phosphoglycerate kinase 1	PGK1	3.20273	1.28338	1.3038	1.50708	1.21648	1.10613
Q9Y5H5;Q9UN72	Q9Y5H5;Q9UN72	Protocadherin alpha-9;Protocadherin alpha-7	PCDHA9;PCDHA7	1.89727	1.26875	1.62476	1.72839	0.871525	0.850333
P12429	P12429	Annexin A3	ANXA3	3.23724	1.26549	1.43141	1.37641	1.15383	1.10031
P04792	P04792	Heat shock protein beta-1	HSPB1	2.49477	1.26392	1.424	1.5852	1.08964	0.956858
Q9BVA1	Q9BVA1	Tubulin beta-2B chain	TUBB2B	3.15169	1.24252	1.32756	1.43708	1.06126	1.14417
P07437;A6NNZ2	P07437	Tubulin beta chain	TUBB	2.88757	1.18548	1.39864	1.31373	1.02332	1.00624
P09211	P09211	Glutathione S-transferase P	GSTP1	3.48256	1.18094	1.29698	1.27968	1.0497	1.09743
P07741	P07741	Adenine phosphoribosyltransferase	APRT	3.54057	1.17623	1.32488	1.03425	1.19192	1.15388
O00299	O00299	Chloride intracellular channel protein 1	CLIC1	3.41342	1.16808	1.19288	1.34033	1.03861	1.10048
P62937;P0DN26;A0A0B4J2A2;A0A075B759;Q9Y536;F5H284;P0DN37	P62937	Peptidyl-prolyl cis-trans isomerase A;Peptidyl-prolyl cis-trans isomerase A, N-terminally processed	PPIA	4.5558	1.16621	1.14037	1.22493	1.10397	1.19559
P06733	P06733	Alpha-enolase	ENO1	2.92294	1.16189	1.37407	1.26703	0.964867	1.04159
P68366	P68366	Tubulin alpha-4A chain	TUBA4A	4.49363	1.15841	1.12248	1.24231	1.12636	1.14248
P14174	P14174	Macrophage migration inhibitory factor	MIF	3.15989	1.07189	1.17226	1.19221	0.873577	1.04951
P12955	P12955	Xaa-Pro dipeptidase	PEPD	2.60862	1.06689	1.14646	1.31161	0.77805	1.03146
Q58FF6	Q58FF6	Putative heat shock protein HSP 90-beta 4	HSP90AB4P	3.18539	1.05999	1.08181	1.21801	1.06726	0.872863
Q13509	Q13509	Tubulin beta-3 chain	TUBB3	2.74453	1.05597	1.06898	1.3286	0.958493	0.867812
P50225;P0DMN0;P0DMM9;P50226	P50225;P0DMN0;P0DMM9;P50226	Sulfotransferase 1A1;Sulfotransferase 1A4;Sulfotransferase 1A3;Sulfotransferase 1A2	SULT1A1;SULT1A4;SULT1A3;SULT1A2	2.10896	1.05142	1.10272	1.49019	0.734862	0.877912
P68402	P68402	Platelet-activating factor acetylhydrolase IB subunit beta	PAFAH1B2	2.79418	1.03358	1.13028	1.19743	0.769724	1.03687
P06744	P06744	Glucose-6-phosphate isomerase	GPI	3.3572	1.02107	1.00881	1.19276	0.922801	0.959896
P29350	P29350	Tyrosine-protein phosphatase non-receptor type 6	PTPN6	2.6634	1.02012	1.30708	1.02719	0.894897	0.851327
P14618;P30613	P14618	Pyruvate kinase PKM	PKM	3.44385	1.01664	0.996214	1.17909	0.931337	0.959907
O75874	O75874	Isocitrate dehydrogenase [NADP] cytoplasmic	IDH1	3.04227	1.00619	0.780804	1.07434	1.09705	1.07256
P50914	P50914	60S ribosomal protein L14	RPL14	1.92916	0.993836	1.16167	1.41762	0.636095	0.759956
P08758	P08758	Annexin A5	ANXA5	3.8884	0.991169	0.926919	1.10326	0.970495	0.964007
Q96EY8	Q96EY8	Cob(I)yrinic acid a,c-diamide adenosyltransferase, mitochondrial	MMAB	1.08615	0.98665	2.0791	0.91418	0.618894	0.334431
P07737	P07737	Profilin-1	PFN1	2.67793	0.977714	1.07703	1.2031	0.803976	0.826752
P50395	P50395	Rab GDP dissociation inhibitor beta	GDI2	3.82043	0.972215	0.950724	1.08033	0.968736	0.889066
P35237	P35237	Serpin B6	SERPINB6	2.831	0.971405	0.858672	1.22049	0.857399	0.949062
Q5VV41	Q5VV41	Rho guanine nucleotide exchange factor 16	ARHGEF16	1.68318	0.957804	1.36736	1.04261	0.356051	1.06519
P43405;Q8NFD2	P43405	Tyrosine-protein kinase SYK	SYK	4.52444	0.945486	0.974206	0.883468	0.983127	0.941143
O75676	O75676	Ribosomal protein S6 kinase alpha-4	RPS6KA4	2.14613	0.942074	1.08509	0.595892	1.2499	0.837415
P08133	P08133	Annexin A6	ANXA6	3.24914	0.936278	0.936874	0.771008	1.04941	0.987821
P23526	P23526	Adenosylhomocysteinase	AHCY	3.56255	0.936013	0.981725	1.04113	0.890681	0.830518
P08243	P08243	Asparagine synthetase [glutamine-hydrolyzing]	ASNS	3.03242	0.919495	1.01359	1.05766	0.841043	0.765691
P18669;P15259	P18669	Phosphoglycerate mutase 1	PGAM1	2.9093	0.916943	1.12403	0.849566	0.925811	0.768365
Q8WXI7	Q8WXI7	Mucin-16	MUC16	1.27844	0.91548	0.68474	1.79141	0.655092	0.530674
P04406;O14556	P04406	Glyceraldehyde-3-phosphate dehydrogenase	GAPDH	2.73285	0.908478	1.00775	1.09437	0.815572	0.716217
P29373;P29762	P29373	Cellular retinoic acid-binding protein 2	CRABP2	2.23161	0.899454	1.19821	0.94343	0.577375	0.878798
P40925	P40925	Malate dehydrogenase, cytoplasmic	MDH1	3.24142	0.896199	0.783413	1.05525	0.856196	0.889934
P43490	P43490	Nicotinamide phosphoribosyltransferase	NAMPT	3.29689	0.892247	0.94862	1.00049	0.748189	0.871687
Q15126	Q15126	Phosphomevalonate kinase	PMVK	2.23312	0.891877	1.13875	0.919906	0.539842	0.969008
Q9NTK5	Q9NTK5	Obg-like ATPase 1	OLA1	3.12747	0.891708	0.849369	1.07496	0.793387	0.849116
P30740;O75830	P30740	Leukocyte elastase inhibitor	SERPINB1	3.19916	0.888688	0.833883	1.01498	0.752625	0.953259
Q7Z3J2	Q7Z3J2	UPF0505 protein C16orf62	C16orf62	0.919313	0.885729	1.38239	1.78547	0.204468	0.170585
Q99829	Q99829	Copine-1	CPNE1	3.27856	0.876744	0.76789	0.809947	1.00981	0.919328
P07195	P07195	L-lactate dehydrogenase B chain	LDHB	1.87963	0.867507	1.16024	1.06449	0.424436	0.820872
Q15435	Q15435	Protein phosphatase 1 regulatory subunit 7	PPP1R7	1.69065	0.866538	0.95493	1.34594	0.433532	0.731752
Q16555	Q16555	Dihydropyrimidinase-related protein 2	DPYSL2	2.57464	0.8658	0.848329	1.13509	0.727215	0.752567
Q9NRN7	Q9NRN7	L-aminoadipate-semialdehyde dehydrogenase-phosphopantetheinyl transferase	AASDHPPT	2.75395	0.863135	0.871932	1.03033	0.907594	0.642687
Q01813	Q01813	ATP-dependent 6-phosphofructokinase, platelet type	PFKP	3.31744	0.862455	0.753955	0.997794	0.815886	0.882187
P37837	P37837	Transaldolase	TALDO1	2.26736	0.852083	1.1244	0.960273	0.601516	0.722142
P48147	P48147	Prolyl endopeptidase	PREP	1.64108	0.843927	0.884549	1.35218	0.415715	0.723265
Q13885	Q13885	Tubulin beta-2A chain	TUBB2A	2.78425	0.836432	0.65316	0.97767	0.76808	0.946819
Q9NR45	Q9NR45	Sialic acid synthase	NANS	2.37035	0.833702	0.767779	0.890094	1.09029	0.586642
Q12965;O00160	Q12965	Unconventional myosin-Ie	MYO1E	1.96113	0.831815	0.715215	0.856135	1.22509	0.530822
P00966	P00966	Argininosuccinate synthase	ASS1	2.16871	0.82919	0.467571	0.986201	0.992281	0.870708
Q5VTE0;P68104	Q5VTE0;P68104	Putative elongation factor 1-alpha-like 3;Elongation factor 1-alpha 1	EEF1A1P5;EEF1A1	2.80095	0.826174	0.649112	0.767269	0.898095	0.990222
P14324	P14324	Farnesyl pyrophosphate synthase	FDPS	2.71698	0.825777	0.707512	0.674898	0.919905	1.00079
P31939	P31939	Bifunctional purine biosynthesis protein PURH;Phosphoribosylaminoimidazolecarboxamide formyltransferase;IMP cyclohydrolase	ATIC	3.16029	0.82475	0.810445	0.98535	0.777989	0.725217
P55786;A6NEC2	P55786	Puromycin-sensitive aminopeptidase	NPEPPS	2.94859	0.82254	0.937749	0.936808	0.707043	0.708561
P47895	P47895	Aldehyde dehydrogenase family 1 member A3	ALDH1A3	2.20115	0.821737	1.06958	0.979031	0.657957	0.580375
Q15102	Q15102	Platelet-activating factor acetylhydrolase IB subunit gamma	PAFAH1B3	1.98462	0.820431	1.03029	1.10054	0.563589	0.587308
Q9BUF5	Q9BUF5	Tubulin beta-6 chain	TUBB6	2.35266	0.816247	0.97246	0.942785	0.836322	0.51342
Q9NR31	Q9NR31	GTP-binding protein SAR1a	SAR1A	2.01255	0.813979	0.926165	1.14863	0.546442	0.634681
Q9Y5X1	Q9Y5X1	Sorting nexin-9	SNX9	3.58831	0.81228	0.730376	0.786412	0.920321	0.812009
P15559	P15559	NAD(P)H dehydrogenase [quinone] 1	NQO1	2.91719	0.806994	0.673654	0.991636	0.786085	0.776603
Q86V21	Q86V21	Acetoacetyl-CoA synthetase	AACS	2.79078	0.803524	0.651447	0.951671	0.903517	0.707459
O43175	O43175	D-3-phosphoglycerate dehydrogenase	PHGDH	2.2813	0.803477	0.894389	1.06448	0.680527	0.57451
O95376	O95376	E3 ubiquitin-protein ligase ARIH2	ARIH2	1.75592	0.801509	0.765421	1.26838	0.702955	0.469285
Q14194	Q14194	Dihydropyrimidinase-related protein 1	CRMP1	0.677838	0.797741	1.08188	1.18658	1.59281	-0.670308
Q6V1P9	Q6V1P9	Protocadherin-23	DCHS2	1.2812	0.796803	0.505949	1.51608	0.791489	0.373697
Q15645	Q15645	Pachytene checkpoint protein 2 homolog	TRIP13	2.28064	0.795467	0.959461	0.552804	0.673013	0.996589
P27361	P27361	Mitogen-activated protein kinase 3	MAPK3	1.70961	0.791034	0.800217	1.27399	0.50497	0.584963
P00568;Q9Y6K8	P00568	Adenylate kinase isoenzyme 1	AK1	1.52453	0.788087	0.938901	1.28865	0.41707	0.507722
P07384	P07384	Calpain-1 catalytic subunit	CAPN1	2.76296	0.784151	0.862249	0.950877	0.668827	0.65465
P52788	P52788	Spermine synthase	SMS	2.42778	0.777779	0.750651	1.05115	0.632528	0.676792
P52209	P52209	6-phosphogluconate dehydrogenase, decarboxylating	PGD	2.89685	0.775683	0.711465	0.624028	0.870489	0.896749
P49773	P49773	Histidine triad nucleotide-binding protein 1	HINT1	1.4765	0.774961	0.560655	1.32556	0.372267	0.841357
P09960	P09960	Leukotriene A-4 hydrolase	LTA4H	2.87438	0.773926	0.74654	0.842694	0.601566	0.904906
Q14376	Q14376	UDP-glucose 4-epimerase	GALE	2.9056	0.767797	0.64908	0.824706	0.920816	0.676586
Q9H9T3	Q9H9T3	Elongator complex protein 3	ELP3	3.09668	0.765351	0.612761	0.873244	0.799622	0.775776
Q15257	Q15257	Serine/threonine-protein phosphatase 2A activator	PPP2R4	3.01494	0.762959	0.899215	0.613932	0.768151	0.770537
Q3LXA3	Q3LXA3	Bifunctional ATP-dependent dihydroxyacetone kinase/FAD-AMP lyase (cyclizing);ATP-dependent dihydroxyacetone kinase;FAD-AMP lyase (cyclizing)	DAK	3.07525	0.75765	0.624896	0.773983	0.738348	0.893376
P24666	P24666	Low molecular weight phosphotyrosine protein phosphatase	ACP1	3.91143	0.756546	0.701398	0.740085	0.837984	0.746716
Q9ULE6	Q9ULE6	Paladin	PALD1	2.48739	0.756265	0.778125	0.995077	0.639063	0.612797
P49327	P49327	Fatty acid synthase;[Acyl-carrier-protein] S-acetyltransferase;[Acyl-carrier-protein] S-malonyltransferase;3-oxoacyl-[acyl-carrier-protein] synthase;3-oxoacyl-[acyl-carrier-protein] reductase;3-hydroxyacyl-[acyl-carrier-protein] dehydratase;Enoyl-[acyl-carrier-protein] reductase;Oleoyl-[acyl-carrier-protein] hydrolase	FASN	3.42519	0.755571	0.635047	0.830646	0.780869	0.775722
P22314	P22314	Ubiquitin-like modifier-activating enzyme 1	UBA1	2.50441	0.755088	0.804454	0.961597	0.552017	0.702284
Q9NPQ8;Q9NVN3	Q9NPQ8	Synembryn-A	RIC8A	1.74898	0.753561	0.463605	1.18558	0.789087	0.575971
Q99447	Q99447	Ethanolamine-phosphate cytidylyltransferase	PCYT2	2.94923	0.751145	0.801369	0.89869	0.655738	0.648784
Q9NZJ9;Q96G61;Q8NFP7	Q9NZJ9	Diphosphoinositol polyphosphate phosphohydrolase 2	NUDT4	1.42524	0.750063	0.70222	1.35725	0.505318	0.435466
P11216	P11216	Glycogen phosphorylase, brain form	PYGB	3.26248	0.74721	0.831954	0.6328	0.707403	0.816684
P41240	P41240	Tyrosine-protein kinase CSK	CSK	3.97009	0.745573	0.751837	0.688999	0.723803	0.817653
P11413	P11413	Glucose-6-phosphate 1-dehydrogenase	G6PD	3.81021	0.744357	0.695121	0.806253	0.788152	0.687901
P53004	P53004	Biliverdin reductase A	BLVRA	3.58955	0.743583	0.84201	0.755618	0.688337	0.688365
O00154	O00154	Cytosolic acyl coenzyme A thioester hydrolase	ACOT7	2.55792	0.741092	0.802807	0.934655	0.563377	0.66353
Q9Y5P4	Q9Y5P4	Collagen type IV alpha-3-binding protein	COL4A3BP	2.36066	0.740223	0.527766	0.641216	0.94156	0.850349
P45974	P45974	Ubiquitin carboxyl-terminal hydrolase 5	USP5	3.08489	0.738232	0.691382	0.897216	0.698774	0.665555
P22392;O60361	P22392;O60361	Nucleoside diphosphate kinase B;Putative nucleoside diphosphate kinase	NME2;NME2P1	2.22539	0.737817	0.873914	0.940767	0.656564	0.480023
Q9HC38	Q9HC38	Glyoxalase domain-containing protein 4	GLOD4	3.33351	0.737423	0.725209	0.863681	0.69894	0.661862
P13639	P13639	Elongation factor 2	EEF2	3.66655	0.737197	0.708987	0.826301	0.747475	0.666024
P36871	P36871	Phosphoglucomutase-1	PGM1	2.68547	0.734476	0.913344	0.747543	0.558541	0.718476
Q9H223	Q9H223	EH domain-containing protein 4	EHD4	2.70014	0.734455	0.540387	0.857042	0.827995	0.712395
Q9NR19	Q9NR19	Acetyl-coenzyme A synthetase, cytoplasmic	ACSS2	2.61406	0.733502	0.51342	0.858783	0.748539	0.813267
P08238;Q58FF7	P08238	Heat shock protein HSP 90-beta	HSP90AB1	4.14841	0.731551	0.677125	0.737919	0.789937	0.721222
Q8WUM4	Q8WUM4	Programmed cell death 6-interacting protein	PDCD6IP	2.87964	0.731413	0.84511	0.813964	0.572585	0.693992
Q92530	Q92530	Proteasome inhibitor PI31 subunit	PSMF1	4.54993	0.730567	0.716739	0.690566	0.745954	0.76901
P13798	P13798	Acylamino-acid-releasing enzyme	APEH	2.30145	0.729497	0.75201	0.997063	0.565648	0.603268
P60891	P60891	Ribose-phosphate pyrophosphokinase 1	PRPS1	3.37407	0.726936	0.684803	0.830556	0.637695	0.754692
P16152	P16152	Carbonyl reductase [NADPH] 1	CBR1	2.12361	0.724483	0.778276	0.993441	0.671693	0.454522
P00505	P00505	Aspartate aminotransferase, mitochondrial	GOT2	1.73809	0.724221	0.454689	0.472209	1.06688	0.903111
P60842	P60842	Eukaryotic initiation factor 4A-I	EIF4A1	3.60727	0.718701	0.651824	0.676801	0.738892	0.807289
Q9NZT2	Q9NZT2	Opioid growth factor receptor	OGFR	3.04043	0.718037	0.670399	0.696149	0.874489	0.631111
P00491	P00491	Purine nucleoside phosphorylase	PNP	3.05965	0.715832	0.637401	0.792915	0.612928	0.820082
P06396;REV__Q6TDU7	P06396	Gelsolin	GSN	2.16172	0.715144	0.564539	0.529378	0.772724	0.993935
P18085	P18085	ADP-ribosylation factor 4	ARF4	2.16788	0.715121	0.528557	0.531777	0.902713	0.897436
Q9BV86	Q9BV86	N-terminal Xaa-Pro-Lys N-methyltransferase 1;N-terminal Xaa-Pro-Lys N-methyltransferase 1, N-terminally processed	NTMT1	1.59826	0.713167	0.484133	1.20319	0.469585	0.695757
P28676	P28676	Grancalcin	GCA	2.64585	0.713133	0.589981	0.59414	0.883907	0.784504
P43034	P43034	Platelet-activating factor acetylhydrolase IB subunit alpha	PAFAH1B1	4.01337	0.712346	0.783991	0.688059	0.708215	0.669118
P21399	P21399	Cytoplasmic aconitate hydratase	ACO1	1.92832	0.712198	0.59454	1.06055	0.457233	0.736473
Q9HBI1	Q9HBI1	Beta-parvin	PARVB	1.26259	0.710802	0.226968	1.0113	0.413424	1.19152
Q13630	Q13630	GDP-L-fucose synthase	TSTA3	2.57462	0.706896	0.599811	0.929244	0.615006	0.68352
Q96KP1	Q96KP1	Exocyst complex component 2	EXOC2	2.65625	0.703928	0.626634	0.77602	0.864266	0.54879
Q02750	Q02750	Dual specificity mitogen-activated protein kinase kinase 1	MAP2K1	2.80509	0.69606	0.771146	0.803245	0.52293	0.68692
P11766	P11766	Alcohol dehydrogenase class-3	ADH5	3.12115	0.695039	0.623393	0.605167	0.811099	0.740497
P40227;Q92526	P40227	T-complex protein 1 subunit zeta	CCT6A	2.80417	0.694652	0.833744	0.763431	0.616974	0.56446
P17931	P17931	Galectin-3	LGALS3	1.96043	0.69365	0.552579	1.06	0.557223	0.604795
P11586	P11586	C-1-tetrahydrofolate synthase, cytoplasmic;Methylenetetrahydrofolate dehydrogenase;Methenyltetrahydrofolate cyclohydrolase;Formyltetrahydrofolate synthetase;C-1-tetrahydrofolate synthase, cytoplasmic, N-terminally processed	MTHFD1	2.35835	0.691628	0.838867	0.84784	0.507014	0.57279
P53396	P53396	ATP-citrate synthase	ACLY	3.12831	0.689219	0.561138	0.671002	0.778435	0.7463
Q15819	Q15819	Ubiquitin-conjugating enzyme E2 variant 2	UBE2V2	1.09312	0.688793	1.48415	0.415639	0.398772	0.456614
Q9NUU7	Q9NUU7	ATP-dependent RNA helicase DDX19A	DDX19A	2.91346	0.688344	0.854868	0.667601	0.606252	0.624653
O14618	O14618	Copper chaperone for superoxide dismutase	CCS	1.5035	0.686555	0.326265	1.15711	0.512336	0.750507
P30566	P30566	Adenylosuccinate lyase	ADSL	2.57361	0.686013	0.670783	0.900251	0.586036	0.586983
Q9UBE0	Q9UBE0	SUMO-activating enzyme subunit 1;SUMO-activating enzyme subunit 1, N-terminally processed	SAE1	1.76541	0.685365	1.09333	0.669253	0.508219	0.470657
P27695	P27695	DNA-(apurinic or apyrimidinic site) lyase;DNA-(apurinic or apyrimidinic site) lyase, mitochondrial	APEX1	3.25758	0.683209	0.682887	0.610996	0.633942	0.805009
Q99836	Q99836	Myeloid differentiation primary response protein MyD88	MYD88	2.11535	0.682258	0.552941	0.982814	0.513251	0.680028
Q14204	Q14204	Cytoplasmic dynein 1 heavy chain 1	DYNC1H1	3.18482	0.678854	0.6062	0.594438	0.750239	0.764537
Q9Y2X7	Q9Y2X7	ARF GTPase-activating protein GIT1	GIT1	1.92964	0.677082	0.939146	0.764601	0.35458	0.650003
O60256	O60256	Phosphoribosyl pyrophosphate synthase-associated protein 2	PRPSAP2	1.48315	0.675463	0.474722	0.704293	0.354472	1.16837
Q9UHY1	Q9UHY1	Nuclear receptor-binding protein	NRBP1	3.69242	0.673965	0.708883	0.638973	0.740051	0.607955
Q15437	Q15437	Protein transport protein Sec23B	SEC23B	1.73394	0.673341	0.446975	0.95899	0.882457	0.404943
P13489	P13489	Ribonuclease inhibitor	RNH1	2.65506	0.672343	0.841593	0.710393	0.523277	0.614109
P35579;P13535;Q9UKX3;Q9Y623;P13533;P12882;P11055;Q9UKX2;A7E2Y1	P35579	Myosin-9	MYH9	3.55	0.672005	0.574988	0.732678	0.696481	0.683874
P36405	P36405	ADP-ribosylation factor-like protein 3	ARL3	2.24515	0.668525	0.593384	0.637953	0.937512	0.505249
P06737	P06737	Glycogen phosphorylase, liver form	PYGL	2.36525	0.666548	0.701254	0.841667	0.689559	0.433711
P22102	P22102	Trifunctional purine biosynthetic protein adenosine-3;Phosphoribosylamine--glycine ligase;Phosphoribosylformylglycinamidine cyclo-ligase;Phosphoribosylglycinamide formyltransferase	GART	3.26531	0.665919	0.673029	0.776594	0.63755	0.5765
P29401	P29401	Transketolase	TKT	1.44918	0.665776	0.724956	0.132976	0.892185	0.912986
P11172	P11172	Uridine 5-monophosphate synthase;Orotate phosphoribosyltransferase;Orotidine 5-phosphate decarboxylase	UMPS	2.69203	0.665152	0.567644	0.836901	0.55846	0.697604
P11908;P21108	P11908	Ribose-phosphate pyrophosphokinase 2	PRPS2	1.96411	0.663336	0.979571	0.685386	0.437305	0.551083
P10768	P10768	S-formylglutathione hydrolase	ESD	2.68375	0.662369	0.483956	0.69113	0.67465	0.799741
P27708;P31327	P27708	CAD protein;Glutamine-dependent carbamoyl-phosphate synthase;Aspartate carbamoyltransferase;Dihydroorotase	CAD	3.74594	0.66181	0.65296	0.74026	0.652121	0.601898
P62753	P62753	40S ribosomal protein S6	RPS6	2.68507	0.657252	0.745753	0.791504	0.538285	0.553468
P14550	P14550	Alcohol dehydrogenase [NADP(+)]	AKR1A1	2.47557	0.656482	0.82357	0.472038	0.730023	0.600297
Q04837	Q04837	Single-stranded DNA-binding protein, mitochondrial	SSBP1	2.05254	0.655259	0.473724	0.51982	0.949834	0.677659
P30085	P30085	UMP-CMP kinase	CMPK1	1.51581	0.654461	0.586589	0.297167	1.11223	0.62186
P42574	P42574	Caspase-3;Caspase-3 subunit p17;Caspase-3 subunit p12	CASP3	2.46147	0.654165	0.583216	0.87271	0.643221	0.517514
Q96IX5	Q96IX5	Up-regulated during skeletal muscle growth protein 5	USMG5	1.296	0.651298	0.227402	0.451315	0.747496	1.17898
Q96C23	Q96C23	Aldose 1-epimerase	GALM	2.01252	0.646787	0.680801	0.943167	0.498528	0.464651
P43487;Q9C010	P43487	Ran-specific GTPase-activating protein	RANBP1	2.91914	0.646177	0.771289	0.515953	0.675213	0.622255
P54132	P54132	Bloom syndrome protein	BLM	2.56157	0.645745	0.485396	0.714506	0.803131	0.579947
Q9UBT2	Q9UBT2	SUMO-activating enzyme subunit 2	UBA2	1.84896	0.644369	0.671284	0.980527	0.39993	0.525736
Q9H4A4	Q9H4A4	Aminopeptidase B	RNPEP	3.02938	0.642352	0.65743	0.770274	0.598261	0.543442
P30041	P30041	Peroxiredoxin-6	PRDX6	2.6957	0.642168	0.72164	0.746933	0.468167	0.631931
O95372	O95372	Acyl-protein thioesterase 2	LYPLA2	2.39067	0.641836	0.630024	0.85996	0.602412	0.47495
P49207	P49207	60S ribosomal protein L34	RPL34	2.45191	0.641772	0.843257	0.633685	0.4723	0.617844
Q92882	Q92882	Osteoclast-stimulating factor 1	OSTF1	1.5343	0.641401	0.201243	0.935956	0.596676	0.831728
O95834	O95834	Echinoderm microtubule-associated protein-like 2	EML2	2.516	0.641297	0.695693	0.524615	0.523117	0.821761
Q13564	Q13564	NEDD8-activating enzyme E1 regulatory subunit	NAE1	2.22106	0.639883	0.653919	0.891786	0.534727	0.4791
Q07960	Q07960	Rho GTPase-activating protein 1	ARHGAP1	2.6871	0.639306	0.760433	0.495604	0.572125	0.729061
P07900;Q14568;Q58FG0	P07900	Heat shock protein HSP 90-alpha	HSP90AA1	2.78355	0.639084	0.775305	0.492292	0.622234	0.666507
Q9BZX2;Q9HA47	Q9BZX2;Q9HA47	Uridine-cytidine kinase 2;Uridine-cytidine kinase 1	UCK2;UCK1	2.32608	0.638093	0.658325	0.867828	0.507223	0.518999
Q9UEW8	Q9UEW8	STE20/SPS1-related proline-alanine-rich protein kinase	STK39	1.47712	0.637885	0.602658	1.00126	0.758306	0.189321
Q16658	Q16658	Fascin	FSCN1	2.44289	0.637006	0.746854	0.700485	0.689619	0.411065
Q6IBS0	Q6IBS0	Twinfilin-2	TWF2	2.96643	0.636795	0.689598	0.628024	0.498885	0.730673
Q13404	Q13404	Ubiquitin-conjugating enzyme E2 variant 1	UBE2V1	2.3206	0.63669	0.625984	0.841166	0.649733	0.429875
Q96JP2	Q96JP2	Unconventional myosin-XVB	MYO15B	2.28036	0.635018	0.528907	0.866687	0.665048	0.479429
P26641	P26641	Elongation factor 1-gamma	EEF1G	2.59039	0.634703	0.56533	0.836812	0.552605	0.584067
Q96RE7	Q96RE7	Nucleus accumbens-associated protein 1	NACC1	1.83188	0.633958	0.382807	0.920119	0.472883	0.760025
O60547	O60547	GDP-mannose 4,6 dehydratase	GMDS	2.45217	0.632605	0.688121	0.69044	0.741902	0.409959
O00442	O00442	RNA 3-terminal phosphate cyclase	RTCA	1.90685	0.630728	0.585175	0.960346	0.410883	0.56651
P17858	P17858	ATP-dependent 6-phosphofructokinase, liver type	PFKL	2.44444	0.630548	0.693531	0.814552	0.509414	0.504698
P50995	P50995	Annexin A11	ANXA11	3.05947	0.628457	0.643624	0.51303	0.738952	0.618223
Q9HC16	Q9HC16	DNA dC->dU-editing enzyme APOBEC-3G	APOBEC3G	2.23988	0.626762	0.523516	0.860805	0.660393	0.462335
P31749;Q9Y243	P31749	RAC-alpha serine/threonine-protein kinase	AKT1	1.59462	0.626306	1.01441	0.710998	0.346294	0.43352
P26639	P26639	Threonine--tRNA ligase, cytoplasmic	TARS	2.19438	0.625926	0.374618	0.606181	0.770662	0.752242
Q9HB07	Q9HB07	UPF0160 protein MYG1, mitochondrial	C12orf10	2.97904	0.625718	0.76125	0.603143	0.612844	0.525632
P28482	P28482	Mitogen-activated protein kinase 1	MAPK1	2.45558	0.625529	0.767887	0.728039	0.554666	0.451524
Q5T6V5	Q5T6V5	UPF0553 protein C9orf64	C9orf64	1.9768	0.625158	0.864018	0.662474	0.335036	0.639102
P29353;P98077	P29353	SHC-transforming protein 1	SHC1	1.48134	0.625004	1.07001	0.292494	0.474954	0.66256
Q16401	Q16401	26S proteasome non-ATPase regulatory subunit 5	PSMD5	2.61891	0.623641	0.730562	0.64131	0.686298	0.436392
P62917	P62917	60S ribosomal protein L8	RPL8	1.35105	0.62283	0.618838	1.15032	0.401715	0.320448
P35080	P35080	Profilin-2	PFN2	1.85914	0.622758	0.320334	0.541901	0.834089	0.794711
Q9BRG1	Q9BRG1	Vacuolar protein-sorting-associated protein 25	VPS25	2.81106	0.622471	0.518248	0.730621	0.706581	0.534433
Q14195;Q14117	Q14195	Dihydropyrimidinase-related protein 3	DPYSL3	1.68567	0.621607	0.665645	0.937971	0.263788	0.619023
Q86TI2	Q86TI2	Dipeptidyl peptidase 9	DPP9	3.9364	0.619316	0.588491	0.640853	0.573872	0.674048
Q6XQN6	Q6XQN6	Nicotinate phosphoribosyltransferase	NAPRT	2.88786	0.619028	0.684926	0.730157	0.545152	0.515878
Q96P70	Q96P70	Importin-9	IPO9	1.27658	0.617191	0.423334	1.20886	0.363818	0.472756
P49354	P49354	Protein farnesyltransferase/geranylgeranyltransferase type-1 subunit alpha	FNTA	1.72543	0.616357	0.222314	0.710479	0.73286	0.799774
O95861	O95861	3(2),5-bisphosphate nucleotidase 1	BPNT1	2.80966	0.61611	0.745651	0.578361	0.485699	0.654728
P15170	P15170	Eukaryotic peptide chain release factor GTP-binding subunit ERF3A	GSPT1	2.83832	0.614707	0.770881	0.593171	0.569951	0.524827
P25685	P25685	DnaJ homolog subfamily B member 1	DNAJB1	3.88265	0.613475	0.603282	0.55423	0.627256	0.669133
P31150	P31150	Rab GDP dissociation inhibitor alpha	GDI1	4.58976	0.613377	0.608569	0.654075	0.594661	0.596205
P19623	P19623	Spermidine synthase	SRM	2.26666	0.612999	0.61304	0.830594	0.41834	0.590022
P32320	P32320	Cytidine deaminase	CDA	1.58242	0.612911	0.218901	0.596048	0.701085	0.935612
Q06210	Q06210	Glutamine--fructose-6-phosphate aminotransferase [isomerizing] 1	GFPT1	1.95638	0.612432	0.706099	0.846674	0.338158	0.558797
P09525	P09525	Annexin A4	ANXA4	1.92387	0.611048	0.337317	0.558735	0.86914	0.678999
P46781	P46781	40S ribosomal protein S9	RPS9	2.95819	0.610569	0.479845	0.597259	0.660834	0.704339
P36639	P36639	7,8-dihydro-8-oxoguanine triphosphatase	NUDT1	3.11135	0.608943	0.625144	0.486097	0.636149	0.68838
Q9NY33	Q9NY33	Dipeptidyl peptidase 3	DPP3	2.89869	0.608438	0.588762	0.688165	0.684713	0.472111
O95336	O95336	6-phosphogluconolactonase	PGLS	2.68927	0.607635	0.457267	0.589481	0.746563	0.637228
P48163	P48163	NADP-dependent malic enzyme	ME1	2.20971	0.607545	0.441612	0.72249	0.474482	0.791596
P30520	P30520	Adenylosuccinate synthetase isozyme 2	ADSS	2.76271	0.606547	0.734145	0.610408	0.459117	0.622519
Q08AF3;Q68D06;Q7Z7L1	Q08AF3	Schlafen family member 5	SLFN5	2.06849	0.605797	0.508672	0.886186	0.586823	0.441508
Q96RS6	Q96RS6	NudC domain-containing protein 1	NUDCD1	3.32442	0.604421	0.523044	0.698523	0.610375	0.585742
P49589	P49589	Cysteine--tRNA ligase, cytoplasmic	CARS	2.66411	0.602172	0.421701	0.66471	0.678711	0.643566
P22694	P22694	cAMP-dependent protein kinase catalytic subunit beta	PRKACB	2.5094	0.601308	0.789599	0.597825	0.55087	0.46694
Q8IZW8	Q8IZW8	Tensin-4	TNS4	3.06699	0.601218	0.53541	0.643218	0.705372	0.520873
Q00796	Q00796	Sorbitol dehydrogenase	SORD	2.28974	0.600746	0.709665	0.761568	0.414525	0.517227
P54577	P54577	Tyrosine--tRNA ligase, cytoplasmic;Tyrosine--tRNA ligase, cytoplasmic, N-terminally processed	YARS	2.14491	0.60064	0.765788	0.485338	0.404856	0.746576
Q9H2G2	Q9H2G2	STE20-like serine/threonine-protein kinase	SLK	2.18781	0.598264	0.698864	0.41789	0.791299	0.485003
Q9BQL6	Q9BQL6	Fermitin family homolog 1	FERMT1	1.78996	0.596359	0.523729	0.944964	0.537376	0.379367
Q01518;P40123	Q01518	Adenylyl cyclase-associated protein 1	CAP1	3.75529	0.5957	0.626733	0.641525	0.588112	0.526431
P17655	P17655	Calpain-2 catalytic subunit	CAPN2	2.02361	0.594844	0.301842	0.741679	0.639302	0.696554
Q92616	Q92616	Translational activator GCN1	GCN1L1	2.74394	0.593994	0.479602	0.564193	0.748083	0.584099
Q13057	Q13057	Bifunctional coenzyme A synthase;Phosphopantetheine adenylyltransferase;Dephospho-CoA kinase	COASY	2.18922	0.593207	0.830333	0.556157	0.574903	0.411435
Q13126	Q13126	S-methyl-5-thioadenosine phosphorylase	MTAP	2.84179	0.589441	0.697323	0.657043	0.488597	0.514802
O00203	O00203	AP-3 complex subunit beta-1	AP3B1	1.7523	0.589173	0.548281	0.936934	0.521767	0.349712
Q9Y2T2;P53677	Q9Y2T2	AP-3 complex subunit mu-1	AP3M1	1.74996	0.588564	0.229744	0.740643	0.615791	0.768081
O95486	O95486	Protein transport protein Sec24A	SEC24A	2.20607	0.587764	0.675503	0.764298	0.536679	0.374576
Q86VP6;O75155	Q86VP6	Cullin-associated NEDD8-dissociated protein 1	CAND1	3.7718	0.587086	0.599049	0.621257	0.614631	0.513406
Q12899	Q12899	Tripartite motif-containing protein 26	TRIM26	1.48158	0.586795	0.441826	1.04739	0.358284	0.499677
P50570	P50570	Dynamin-2	DNM2	2.04234	0.585791	0.788921	0.712222	0.444036	0.397985
O15305;Q92871	O15305	Phosphomannomutase 2	PMM2	2.19956	0.585426	0.36007	0.606697	0.600643	0.774295
Q06124	Q06124	Tyrosine-protein phosphatase non-receptor type 11	PTPN11	1.8537	0.585419	0.375287	0.903208	0.567932	0.495247
Q96AT9;Q2QD12	Q96AT9;Q2QD12	Ribulose-phosphate 3-epimerase;Ribulose-phosphate 3-epimerase-like protein 1	RPE;RPEL1	1.74966	0.585049	0.521038	0.94495	0.488764	0.385443
P25098;P35626	P25098	Beta-adrenergic receptor kinase 1	ADRBK1	1.67892	0.58297	0.856831	0.61425	0.633105	0.227693
O43776	O43776	Asparagine--tRNA ligase, cytoplasmic	NARS	3.05204	0.581529	0.493201	0.525417	0.63112	0.676378
P55060	P55060	Exportin-2	CSE1L	3.73197	0.580296	0.576787	0.645969	0.576894	0.521534
P41252	P41252	Isoleucine--tRNA ligase, cytoplasmic	IARS	4.24579	0.579085	0.575965	0.624814	0.573711	0.541851
Q9UPN7	Q9UPN7	Serine/threonine-protein phosphatase 6 regulatory subunit 1	PPP6R1	3.00181	0.578648	0.69925	0.505097	0.516869	0.593375
Q32P41	Q32P41	tRNA (guanine(37)-N1)-methyltransferase	TRMT5	2.73348	0.577612	0.474028	0.492306	0.65621	0.687907
Q9Y3A5	Q9Y3A5	Ribosome maturation protein SBDS	SBDS	1.89239	0.577474	0.359738	0.43022	0.806924	0.713014
Q05639	Q05639	Elongation factor 1-alpha 2	EEF1A2	1.68068	0.575988	0.446196	0.280581	0.837213	0.739961
Q66K14	Q66K14	TBC1 domain family member 9B	TBC1D9B	2.06848	0.574744	0.519044	0.847703	0.42961	0.502619
O60343	O60343	TBC1 domain family member 4	TBC1D4	2.93718	0.574617	0.607391	0.455119	0.677337	0.558621
Q9H4M9	Q9H4M9	EH domain-containing protein 1	EHD1	1.98707	0.573111	0.495641	0.868113	0.438632	0.490057
O75843	O75843	AP-1 complex subunit gamma-like 2	AP1G2	1.14068	0.572234	0.349992	1.196	0.444436	0.298514
P49770	P49770	Translation initiation factor eIF-2B subunit beta	EIF2B2	2.02939	0.572163	0.415579	0.85026	0.527111	0.495701
P40121	P40121	Macrophage-capping protein	CAPG	1.6268	0.56979	0.33175	0.393778	0.63436	0.919272
Q9UBB4	Q9UBB4	Ataxin-10	ATXN10	2.42223	0.569526	0.517164	0.772824	0.527885	0.460233
Q7Z478	Q7Z478	ATP-dependent RNA helicase DHX29	DHX29	1.40552	0.56841	0.329392	0.251634	0.887945	0.804667
P14868	P14868	Aspartate--tRNA ligase, cytoplasmic	DARS	1.97243	0.567822	0.673664	0.734089	0.285481	0.578052
Q14166	Q14166	Tubulin--tyrosine ligase-like protein 12	TTLL12	3.04202	0.56775	0.458373	0.616681	0.65045	0.545498
O60502	O60502	Protein O-GlcNAcase	MGEA5	2.43459	0.564254	0.469119	0.747493	0.587566	0.452837
P61077;P62837	P61077;P62837	Ubiquitin-conjugating enzyme E2 D3;Ubiquitin-conjugating enzyme E2 D2	UBE2D3;UBE2D2	3.1188	0.563846	0.643177	0.458028	0.553148	0.601029
Q12765	Q12765	Secernin-1	SCRN1	2.04403	0.5638	0.549833	0.709095	0.690618	0.305656
O60487	O60487	Myelin protein zero-like protein 2	MPZL2	2.03156	0.563308	0.36233	0.454639	0.664076	0.772188
P15374	P15374	Ubiquitin carboxyl-terminal hydrolase isozyme L3	UCHL3	1.99027	0.562735	0.415021	0.383087	0.778875	0.673955
Q7Z406	Q7Z406	Myosin-14	MYH14	1.54754	0.561883	0.511904	0.216974	0.899899	0.618756
A0AVT1	A0AVT1	Ubiquitin-like modifier-activating enzyme 6	UBA6	3.56665	0.560041	0.48689	0.578833	0.554188	0.620253
P53992	P53992	Protein transport protein Sec24C	SEC24C	2.39053	0.559751	0.436163	0.754568	0.562256	0.486015
P34949	P34949	Mannose-6-phosphate isomerase	MPI	1.75064	0.559522	0.456166	0.65362	0.835519	0.292781
Q9Y5Y2	Q9Y5Y2	Cytosolic Fe-S cluster assembly factor NUBP2	NUBP2	2.47865	0.55926	0.536346	0.725524	0.566562	0.408608
Q9BTW9	Q9BTW9	Tubulin-specific chaperone D	TBCD	1.647	0.558992	0.777837	0.780733	0.290073	0.387326
Q8IUX4	Q8IUX4	DNA dC->dU-editing enzyme APOBEC-3F	APOBEC3F	1.92429	0.55886	0.612891	0.496749	0.805439	0.32036
Q8TBC4	Q8TBC4	NEDD8-activating enzyme E1 catalytic subunit	UBA3	3.88484	0.558442	0.513992	0.574129	0.533681	0.611964
Q15032	Q15032	R3H domain-containing protein 1	R3HDM1	1.68767	0.55836	0.388869	0.302324	0.761647	0.780601
P49588	P49588	Alanine--tRNA ligase, cytoplasmic	AARS	2.7313	0.557236	0.459199	0.684967	0.480832	0.603948
Q5T4S7	Q5T4S7	E3 ubiquitin-protein ligase UBR4	UBR4	2.99181	0.557005	0.617165	0.430453	0.571001	0.609402
P51812;Q9UK32;Q15349;Q96GX5;Q6P0Q8	P51812	Ribosomal protein S6 kinase alpha-3	RPS6KA3	1.99395	0.556493	0.512561	0.821979	0.364906	0.526527
Q8N335	Q8N335	Glycerol-3-phosphate dehydrogenase 1-like protein	GPD1L	2.58373	0.555661	0.717886	0.444388	0.494303	0.566069
Q16851	Q16851	UTP--glucose-1-phosphate uridylyltransferase	UGP2	2.74521	0.555114	0.703895	0.511659	0.461282	0.543619
O95747	O95747	Serine/threonine-protein kinase OSR1	OXSR1	0.975989	0.553462	1.15553	-0.0134732	0.450104	0.621688
Q6P3X3	Q6P3X3	Tetratricopeptide repeat protein 27	TTC27	2.46241	0.552882	0.372514	0.6481	0.541436	0.649478
Q9UHD1	Q9UHD1	Cysteine and histidine-rich domain-containing protein 1	CHORDC1	2.75272	0.551912	0.627622	0.651039	0.438434	0.490552
O95433	O95433	Activator of 90 kDa heat shock protein ATPase homolog 1	AHSA1	2.78938	0.551821	0.492601	0.443037	0.614141	0.657503
Q03426	Q03426	Mevalonate kinase	MVK	2.06937	0.549512	0.408636	0.387699	0.662277	0.739437
P17987	P17987	T-complex protein 1 subunit alpha	TCP1	2.53977	0.549222	0.468501	0.712897	0.570331	0.445162
Q9NRF8	Q9NRF8	CTP synthase 2	CTPS2	1.87115	0.548745	0.689224	0.244208	0.681442	0.580104
Q9Y5A7	Q9Y5A7	NEDD8 ultimate buster 1	NUB1	3.12523	0.548155	0.465507	0.646152	0.565134	0.515828
O43813	O43813	LanC-like protein 1	LANCL1	1.9973	0.546755	0.813349	0.494206	0.506353	0.373114
Q9NSD9	Q9NSD9	Phenylalanine--tRNA ligase beta subunit	FARSB	2.90813	0.546664	0.477195	0.653541	0.465401	0.590518
Q15121	Q15121	Astrocytic phosphoprotein PEA-15	PEA15	1.29107	0.546389	0.357158	0.491156	0.28672	1.05052
O43633	O43633	Charged multivesicular body protein 2a	CHMP2A	1.8128	0.545055	0.726902	0.726707	0.435567	0.291043
Q9Y617	Q9Y617	Phosphoserine aminotransferase	PSAT1	2.56668	0.544442	0.379133	0.659939	0.563139	0.575558
Q92696	Q92696	Geranylgeranyl transferase type-2 subunit alpha	RABGGTA	0.969946	0.543592	1.25873	0.336478	0.298066	0.281091
Q9P2J5	Q9P2J5	Leucine--tRNA ligase, cytoplasmic	LARS	2.92698	0.54282	0.484402	0.449721	0.609587	0.627569
P62269	P62269	40S ribosomal protein S18	RPS18	3.97364	0.542695	0.591999	0.556285	0.518359	0.504135
Q00169	Q00169	Phosphatidylinositol transfer protein alpha isoform	PITPNA	2.04248	0.542668	0.584015	0.778976	0.387675	0.420006
O95352	O95352	Ubiquitin-like modifier-activating enzyme ATG7	ATG7	1.75825	0.542227	0.703583	0.551746	0.218071	0.69551
Q53T59	Q53T59	HCLS1-binding protein 3	HS1BP3	2.35081	0.541966	0.51869	0.526159	0.392628	0.730388
P37802;Q9UI15	P37802	Transgelin-2	TAGLN2	1.74029	0.541321	0.315434	0.37044	0.737144	0.742266
P57772	P57772	Selenocysteine-specific elongation factor	EEFSEC	1.67318	0.540935	0.38549	0.346024	0.55108	0.881147
P62280	P62280	40S ribosomal protein S11	RPS11	4.60601	0.540481	0.540632	0.507072	0.550359	0.563862
P23381	P23381	Tryptophan--tRNA ligase, cytoplasmic;T1-TrpRS;T2-TrpRS	WARS	2.22882	0.540153	0.395901	0.437282	0.730209	0.597221
P26640	P26640	Valine--tRNA ligase	VARS	3.28768	0.539185	0.523558	0.459664	0.620428	0.553089
P50991	P50991	T-complex protein 1 subunit delta	CCT4	3.62692	0.539002	0.519982	0.615016	0.502171	0.51884
P51946	P51946	Cyclin-H	CCNH	2.32677	0.538088	0.483191	0.692823	0.369677	0.606662
P83731	P83731	60S ribosomal protein L24	RPL24	2.56034	0.536351	0.477185	0.693231	0.423192	0.551797
P51570	P51570	Galactokinase	GALK1	1.61206	0.535902	0.365576	0.366655	0.904247	0.507131
P52735	P52735	Guanine nucleotide exchange factor VAV2	VAV2	1.68786	0.535294	0.539872	0.761102	0.205132	0.635072
P46778	P46778	60S ribosomal protein L21	RPL21	1.87185	0.534468	0.476905	0.835918	0.400948	0.424104
O75083	O75083	WD repeat-containing protein 1	WDR1	3.11071	0.534355	0.610462	0.587565	0.457778	0.481615
P61081	P61081	NEDD8-conjugating enzyme Ubc12	UBE2M	2.21925	0.533252	0.310136	0.633901	0.558205	0.630765
P62826	P62826	GTP-binding nuclear protein Ran	RAN	4.30168	0.533157	0.545746	0.526328	0.494828	0.565726
P60981	P60981	Destrin	DSTN	1.92224	0.532436	0.266474	0.510709	0.695815	0.656746
Q9Y3E7	Q9Y3E7	Charged multivesicular body protein 3	CHMP3	2.85253	0.531918	0.472591	0.436734	0.586071	0.632277
Q8TF05	Q8TF05	Serine/threonine-protein phosphatase 4 regulatory subunit 1	PPP4R1	2.25394	0.531489	0.341845	0.703431	0.548097	0.532583
Q13085;O00763	Q13085	Acetyl-CoA carboxylase 1;Biotin carboxylase	ACACA	3.35106	0.530589	0.472437	0.582284	0.58699	0.480645
Q15813	Q15813	Tubulin-specific chaperone E	TBCE	2.44712	0.530576	0.431042	0.713971	0.512333	0.464959
Q9BWD1	Q9BWD1	Acetyl-CoA acetyltransferase, cytosolic	ACAT2	1.32304	0.530081	0.60867	0.952404	0.348378	0.210873
Q96G03	Q96G03	Phosphoglucomutase-2	PGM2	2.09069	0.529272	0.659555	0.30736	0.660359	0.489815
O60701	O60701	UDP-glucose 6-dehydrogenase	UGDH	3.40461	0.529182	0.501213	0.589558	0.566769	0.459187
P53621	P53621	Coatomer subunit alpha;Xenin;Proxenin	COPA	3.20082	0.529057	0.444814	0.546654	0.511927	0.612834
P09104;P13929	P09104	Gamma-enolase	ENO2	3.18111	0.528816	0.459331	0.501924	0.527172	0.626835
Q5VWZ2	Q5VWZ2	Lysophospholipase-like protein 1	LYPLAL1	1.82545	0.528672	0.331978	0.796783	0.397591	0.588336
Q7Z2Z2	Q7Z2Z2	Elongation factor Tu GTP-binding domain-containing protein 1	EFTUD1	2.0868	0.52824	0.380608	0.626673	0.390866	0.714814
Q13144	Q13144	Translation initiation factor eIF-2B subunit epsilon	EIF2B5	1.81836	0.527851	0.503898	0.268395	0.55905	0.78006
P49356	P49356	Protein farnesyltransferase subunit beta	FNTB	2.75881	0.527806	0.602755	0.514192	0.600788	0.393491
Q9H974	Q9H974	Queuine tRNA-ribosyltransferase subunit QTRTD1	QTRTD1	2.00904	0.527726	0.547569	0.732813	0.295337	0.535184
P30043	P30043	Flavin reductase (NADPH)	BLVRB	2.44463	0.527654	0.516399	0.355398	0.643915	0.594903
Q13418	Q13418	Integrin-linked protein kinase	ILK	2.49835	0.52693	0.443109	0.640655	0.403797	0.620158
Q6NYC1	Q6NYC1	Bifunctional arginine demethylase and lysyl-hydroxylase JMJD6	JMJD6	1.84871	0.526452	0.426749	0.584705	0.782812	0.311542
Q9Y3R5;Q5JWR5	Q9Y3R5	Protein dopey-2	DOPEY2	2.19576	0.525384	0.296243	0.601675	0.584391	0.619226
Q14914	Q14914	Prostaglandin reductase 1	PTGR1	2.28988	0.524533	0.690709	0.594661	0.411491	0.401272
P34932	P34932	Heat shock 70 kDa protein 4	HSPA4	2.79419	0.523246	0.598663	0.606082	0.476137	0.4121
P62942	P62942	Peptidyl-prolyl cis-trans isomerase FKBP1A	FKBP1A	2.08294	0.522598	0.277117	0.618031	0.637973	0.55727
Q99615	Q99615	DnaJ homolog subfamily C member 7	DNAJC7	3.24631	0.522309	0.566728	0.424212	0.53627	0.562024
O43488;Q8NHP1;O95154	O43488	Aflatoxin B1 aldehyde reductase member 2	AKR7A2	3.31795	0.521718	0.486492	0.607782	0.464702	0.527897
P22059;Q969R2	P22059	Oxysterol-binding protein 1	OSBP	1.47261	0.521031	0.679674	0.828937	0.342155	0.233356
O95163	O95163	Elongator complex protein 1	IKBKAP	2.55322	0.520698	0.539661	0.456713	0.673132	0.413288
O00429	O00429	Dynamin-1-like protein	DNM1L	2.21759	0.520485	0.370421	0.480937	0.726755	0.503826
Q9UIC8	Q9UIC8	Leucine carboxyl methyltransferase 1	LCMT1	2.18805	0.520285	0.291276	0.590096	0.607826	0.591942
Q13409	Q13409	Cytoplasmic dynein 1 intermediate chain 2	DYNC1I2	2.55714	0.520005	0.535257	0.67375	0.41639	0.454625
O43324	O43324	Eukaryotic translation elongation factor 1 epsilon-1	EEF1E1	1.18801	0.518993	1.00287	0.344167	0.159304	0.569627
P17812	P17812	CTP synthase 1	CTPS1	1.72776	0.518387	0.797818	0.598022	0.33589	0.341817
Q9H9A6	Q9H9A6	Leucine-rich repeat-containing protein 40	LRRC40	2.49324	0.517953	0.416739	0.652248	0.418197	0.584627
Q92597	Q92597	Protein NDRG1	NDRG1	1.26367	0.517469	0.186957	0.370246	0.537769	0.974904
Q5TBB1	Q5TBB1	Ribonuclease H2 subunit B	RNASEH2B	2.81747	0.516818	0.594795	0.568151	0.517111	0.387212
P26196	P26196	Probable ATP-dependent RNA helicase DDX6	DDX6	1.7614	0.516212	0.607428	0.209893	0.539568	0.707959
Q9HBM1	Q9HBM1	Kinetochore protein Spc25	SPC25	1.1492	0.515419	0.636672	0.640456	-0.0330596	0.817607
Q9Y3D0	Q9Y3D0	Mitotic spindle-associated MMXD complex subunit MIP18	FAM96B	2.20433	0.515201	0.573712	0.67536	0.322233	0.4895
Q9HC35	Q9HC35	Echinoderm microtubule-associated protein-like 4	EML4	1.77119	0.513323	0.548173	0.205856	0.68659	0.612675
P84077	P84077	ADP-ribosylation factor 1	ARF1	2.71822	0.513146	0.422372	0.443961	0.550912	0.635337
Q14451	Q14451	Growth factor receptor-bound protein 7	GRB7	2.12164	0.512898	0.351821	0.71762	0.431654	0.550497
P42025	P42025	Beta-centractin	ACTR1B	2.31202	0.512665	0.692206	0.542354	0.427782	0.388317
Q9GZZ9	Q9GZZ9	Ubiquitin-like modifier-activating enzyme 5	UBA5	1.37117	0.512264	0.665307	0.689918	0.632539	0.0612939
Q9UNF1;Q9Y5V3;Q12816	Q9UNF1	Melanoma-associated antigen D2	MAGED2	2.19802	0.511912	0.658434	0.344636	0.614834	0.429742
Q9Y2V7	Q9Y2V7	Conserved oligomeric Golgi complex subunit 6	COG6	1.54589	0.511684	0.282199	0.862735	0.363011	0.538789
Q15404	Q15404	Ras suppressor protein 1	RSU1	2.10807	0.511253	0.577718	0.273652	0.624651	0.568992
O15145	O15145	Actin-related protein 2/3 complex subunit 3	ARPC3	1.31263	0.51058	0.683525	0.871027	0.236084	0.251682
Q14653	Q14653	Interferon regulatory factor 3	IRF3	2.00305	0.510169	0.260757	0.63376	0.626439	0.519717
O60826	O60826	Coiled-coil domain-containing protein 22	CCDC22	1.41397	0.510024	0.147243	0.409833	0.716754	0.766267
P49915	P49915	GMP synthase [glutamine-hydrolyzing]	GMPS	2.91213	0.509596	0.528189	0.621424	0.439929	0.448843
Q99832	Q99832	T-complex protein 1 subunit eta	CCT7	3.22483	0.507425	0.465474	0.588831	0.53174	0.443655
O75446	O75446	Histone deacetylase complex subunit SAP30	SAP30	0.930034	0.506471	0.354583	-0.0609409	0.716632	1.01561
Q9H832	Q9H832	Ubiquitin-conjugating enzyme E2 Z	UBE2Z	1.18132	0.506173	0.288824	0.717283	0.890386	0.128198
P59998	P59998	Actin-related protein 2/3 complex subunit 4	ARPC4	2.40594	0.50612	0.580161	0.642053	0.381132	0.421134
Q15382	Q15382	GTP-binding protein Rheb	RHEB	3.12975	0.505421	0.471671	0.421872	0.563605	0.564535
Q96FW1	Q96FW1	Ubiquitin thioesterase OTUB1	OTUB1	2.7034	0.504613	0.524534	0.482998	0.624241	0.38668
Q14155;Q15052	Q14155	Rho guanine nucleotide exchange factor 7	ARHGEF7	1.71327	0.504195	0.317207	0.719712	0.666803	0.313059
Q12904	Q12904	Aminoacyl tRNA synthase complex-interacting multifunctional protein 1;Endothelial monocyte-activating polypeptide 2	AIMP1	2.42168	0.503788	0.366919	0.65396	0.541036	0.453238
P15880	P15880	40S ribosomal protein S2	RPS2	2.18706	0.503675	0.333294	0.426112	0.631684	0.623612
Q9UBF2	Q9UBF2	Coatomer subunit gamma-2	COPG2	2.70288	0.502898	0.430349	0.629209	0.420131	0.531901
P04632;Q96L46	P04632	Calpain small subunit 1	CAPNS1	1.62638	0.501913	0.252826	0.792608	0.577854	0.384365
P78371	P78371	T-complex protein 1 subunit beta	CCT2	3.44542	0.500929	0.488585	0.548924	0.537618	0.42859
Q92688	Q92688	Acidic leucine-rich nuclear phosphoprotein 32 family member B	ANP32B	1.88171	0.500845	0.351734	0.324694	0.687155	0.639797
Q13546	Q13546	Receptor-interacting serine/threonine-protein kinase 1	RIPK1	0.90103	0.500366	-0.0577186	0.557644	0.407328	1.09421
O94822	O94822	E3 ubiquitin-protein ligase listerin	LTN1	1.68449	0.498288	0.452041	0.793003	0.492953	0.255154
O75608	O75608	Acyl-protein thioesterase 1	LYPLA1	2.77176	0.498049	0.423536	0.422354	0.611153	0.535154
P15531	P15531	Nucleoside diphosphate kinase A	NME1	2.06563	0.49749	0.338823	0.378489	0.623998	0.64865
O75351	O75351	Vacuolar protein sorting-associated protein 4B	VPS4B	1.32988	0.497426	0.754836	0.250332	0.766453	0.218082
P54136	P54136	Arginine--tRNA ligase, cytoplasmic	RARS	2.25574	0.495831	0.563817	0.648688	0.336757	0.434064
Q9BST9	Q9BST9	Rhotekin	RTKN	2.64468	0.49516	0.510093	0.377301	0.621792	0.471453
P62829	P62829	60S ribosomal protein L23	RPL23	2.70341	0.493535	0.392351	0.438854	0.536505	0.60643
P62424	P62424	60S ribosomal protein L7a	RPL7A	2.54659	0.492437	0.600926	0.557309	0.452916	0.358596
O43237	O43237	Cytoplasmic dynein 1 light intermediate chain 2	DYNC1LI2	2.55439	0.491237	0.540548	0.329712	0.551292	0.543397
Q96K76	Q96K76	Ubiquitin carboxyl-terminal hydrolase 47	USP47	1.73174	0.490444	0.613665	0.662687	0.490842	0.194581
O75794	O75794	Cell division cycle protein 123 homolog	CDC123	1.83004	0.489886	0.622119	0.628149	0.215528	0.493749
Q5VIR6	Q5VIR6	Vacuolar protein sorting-associated protein 53 homolog	VPS53	1.5181	0.489878	0.483574	0.701904	0.136841	0.637195
O60573	O60573	Eukaryotic translation initiation factor 4E type 2	EIF4E2	0.941248	0.489846	0.314694	1.13908	0.136821	0.368783
O60518	O60518	Ran-binding protein 6	RANBP6	1.13363	0.489704	0.132385	0.240566	0.69334	0.892526
P50336	P50336	Protoporphyrinogen oxidase	PPOX	0.971734	0.489513	1.08174	0.430821	0.0560063	0.389485
Q9UBB6	Q9UBB6	Neurochondrin	NCDN	1.68557	0.489319	0.276683	0.612989	0.336164	0.73144
Q9NZL4	Q9NZL4	Hsp70-binding protein 1	HSPBP1	2.0703	0.488838	0.479888	0.704623	0.444102	0.326736
Q86WQ0	Q86WQ0	Nuclear receptor 2C2-associated protein	NR2C2AP	1.13996	0.488037	0.33705	1.02005	0.358503	0.236546
P50851;Q8NFP9	P50851	Lipopolysaccharide-responsive and beige-like anchor protein	LRBA	4.30743	0.487501	0.488	0.51824	0.492294	0.451468
Q9Y371	Q9Y371	Endophilin-B1	SH3GLB1	2.36578	0.487106	0.473471	0.666137	0.416693	0.392125
O43592	O43592	Exportin-T	XPOT	1.92225	0.486803	0.596969	0.653616	0.438956	0.257669
Q96LD4	Q96LD4	Tripartite motif-containing protein 47	TRIM47	1.7982	0.486469	0.568734	0.276665	0.719763	0.380714
P55263	P55263	Adenosine kinase	ADK	1.488	0.486285	0.434492	0.157722	0.765738	0.587189
Q14657	Q14657	EKC/KEOPS complex subunit LAGE3	LAGE3	1.55018	0.485741	0.813335	0.258414	0.352762	0.518452
Q9NWY4;A8MVJ9	Q9NWY4;A8MVJ9	UPF0609 protein C4orf27;Putative UPF0609 protein C4orf27-like	C4orf27	1.98991	0.485111	0.30408	0.437854	0.706716	0.491794
Q96IJ6	Q96IJ6	Mannose-1-phosphate guanyltransferase alpha	GMPPA	2.74237	0.484583	0.602798	0.449299	0.500436	0.385798
Q16539	Q16539	Mitogen-activated protein kinase 14	MAPK14	2.22195	0.484556	0.658165	0.514482	0.436802	0.328775
P31153;Q00266	P31153	S-adenosylmethionine synthase isoform type-2	MAT2A	3.45271	0.484483	0.458798	0.551232	0.498581	0.429323
Q06323	Q06323	Proteasome activator complex subunit 1	PSME1	3.49134	0.484109	0.471194	0.459515	0.559366	0.446362
Q9Y376	Q9Y376	Calcium-binding protein 39	CAB39	3.18226	0.484064	0.40658	0.497705	0.468797	0.563174
O95396	O95396	Adenylyltransferase and sulfurtransferase MOCS3;Molybdopterin-synthase adenylyltransferase;Molybdopterin-synthase sulfurtransferase	MOCS3	2.20178	0.48404	0.313553	0.552178	0.43419	0.63624
Q8WVJ2	Q8WVJ2	NudC domain-containing protein 2	NUDCD2	1.60613	0.484009	0.241308	0.334974	0.712883	0.646872
Q15418	Q15418	Ribosomal protein S6 kinase alpha-1	RPS6KA1	2.04926	0.483554	0.674433	0.344713	0.554503	0.360566
Q9NUQ8	Q9NUQ8	ATP-binding cassette sub-family F member 3	ABCF3	1.95048	0.483461	0.503946	0.392456	0.716215	0.321229
O15067	O15067	Phosphoribosylformylglycinamidine synthase	PFAS	2.33878	0.483428	0.574939	0.603744	0.344044	0.410985
Q9BTY7	Q9BTY7	Protein HGH1 homolog	HGH1	2.11788	0.482925	0.577532	0.538566	0.258904	0.556697
Q96A65	Q96A65	Exocyst complex component 4	EXOC4	2.08802	0.482421	0.505463	0.690905	0.359857	0.373458
O95373	O95373	Importin-7	IPO7	1.9547	0.482075	0.467248	0.724587	0.32875	0.407715
Q9H3K6	Q9H3K6	BolA-like protein 2	BOLA2	2.39271	0.481533	0.483258	0.365792	0.430443	0.646638
Q9BXJ9	Q9BXJ9	N-alpha-acetyltransferase 15, NatA auxiliary subunit	NAA15	2.85258	0.480734	0.394176	0.426239	0.56685	0.535672
Q9BRP1	Q9BRP1	Programmed cell death protein 2-like	PDCD2L	0.90369	0.479986	0.443655	1.12559	0.260753	0.0899514
P53618	P53618	Coatomer subunit beta	COPB1	2.36384	0.479916	0.305846	0.484192	0.553242	0.576385
Q9NVD7	Q9NVD7	Alpha-parvin	PARVA	1.5884	0.479271	0.80219	0.459046	0.403189	0.252657
P09327;O75366	P09327	Villin-1	VIL1	2.20358	0.478425	0.625382	0.563548	0.394391	0.33038
P22061	P22061	Protein-L-isoaspartate(D-aspartate) O-methyltransferase	PCMT1	2.92525	0.478253	0.536193	0.423134	0.399178	0.554507
Q9BU89	Q9BU89	Deoxyhypusine hydroxylase	DOHH	1.72197	0.477792	0.730411	0.341052	0.558638	0.281067
Q6P996;Q6P474	Q6P996	Pyridoxal-dependent decarboxylase domain-containing protein 1	PDXDC1	2.37267	0.477378	0.391585	0.440515	0.656313	0.421099
P15104	P15104	Glutamine synthetase	GLUL	1.76357	0.47713	0.314949	0.697948	0.303025	0.592597
P28838	P28838	Cytosol aminopeptidase	LAP3	1.76874	0.476943	0.276192	0.42582	0.749421	0.45634
P14735	P14735	Insulin-degrading enzyme	IDE	3.24783	0.476673	0.43813	0.567082	0.457946	0.443534
Q14790	Q14790	Caspase-8;Caspase-8 subunit p18;Caspase-8 subunit p10	CASP8	1.7074	0.474972	0.689743	0.485284	0.192343	0.532519
O00178	O00178	GTP-binding protein 1	GTPBP1	2.1952	0.474674	0.330416	0.443023	0.461614	0.663645
Q9BQA1	Q9BQA1	Methylosome protein 50	WDR77	2.51155	0.474203	0.485281	0.357386	0.439352	0.614794
O43252;O95340	O43252	Bifunctional 3-phosphoadenosine 5-phosphosulfate synthase 1;Sulfate adenylyltransferase;Adenylyl-sulfate kinase	PAPSS1	2.03053	0.473726	0.615943	0.591171	0.404527	0.283265
Q9UI12	Q9UI12	V-type proton ATPase subunit H	ATP6V1H	2.67142	0.47303	0.429902	0.361041	0.565435	0.535743
P35573	P35573	Glycogen debranching enzyme;4-alpha-glucanotransferase;Amylo-alpha-1,6-glucosidase	AGL	3.03053	0.472474	0.490489	0.367475	0.524939	0.506995
Q9NPJ3	Q9NPJ3	Acyl-coenzyme A thioesterase 13;Acyl-coenzyme A thioesterase 13, N-terminally processed	ACOT13	0.979234	0.471027	0.253296	0.214958	0.335331	1.08052
Q99426	Q99426	Tubulin-folding cofactor B	TBCB	1.74613	0.471013	0.296519	0.750277	0.469761	0.367496
Q9Y6B6	Q9Y6B6	GTP-binding protein SAR1b	SAR1B	2.03421	0.470496	0.649552	0.553473	0.326411	0.352549
O94903	O94903	Proline synthase co-transcribed bacterial homolog protein	PROSC	1.8194	0.469951	0.50844	0.232647	0.452601	0.686117
P48444	P48444	Coatomer subunit delta	ARCN1	2.13264	0.469456	0.492072	0.259501	0.550917	0.575334
Q12768	Q12768	WASH complex subunit strumpellin	KIAA0196	4.04393	0.469359	0.433937	0.512554	0.464907	0.466039
P27694	P27694	Replication protein A 70 kDa DNA-binding subunit;Replication protein A 70 kDa DNA-binding subunit, N-terminally processed	RPA1	1.98601	0.468373	0.239829	0.585674	0.465785	0.582202
P32321	P32321	Deoxycytidylate deaminase	DCTD	1.9885	0.467427	0.572194	0.453158	0.599719	0.244637
P39748	P39748	Flap endonuclease 1	FEN1	2.11173	0.467122	0.326087	0.357075	0.577991	0.607334
Q06830	Q06830	Peroxiredoxin-1	PRDX1	2.56314	0.466869	0.359895	0.406121	0.520347	0.581114
P55039	P55039	Developmentally-regulated GTP-binding protein 2	DRG2	1.25672	0.465901	0.132644	0.803376	0.298252	0.629333
P57737	P57737	Coronin-7	CORO7	1.75016	0.465618	0.608775	0.28208	0.659952	0.311664
Q16831	Q16831	Uridine phosphorylase 1	UPP1	1.53906	0.465253	0.518333	0.768149	0.351968	0.22256
Q05209	Q05209	Tyrosine-protein phosphatase non-receptor type 12	PTPN12	3.06478	0.46419	0.532567	0.424243	0.510475	0.389474
Q6NZI2	Q6NZI2	Polymerase I and transcript release factor	PTRF	1.0539	0.46319	0.224681	0.110717	0.930183	0.587179
P30153	P30153	Serine/threonine-protein phosphatase 2A 65 kDa regulatory subunit A alpha isoform	PPP2R1A	2.32327	0.462895	0.505474	0.604991	0.317588	0.423526
Q9UP83	Q9UP83	Conserved oligomeric Golgi complex subunit 5	COG5	1.63925	0.462872	0.609966	0.682672	0.257916	0.300933
P08134	P08134	Rho-related GTP-binding protein RhoC	RHOC	2.303	0.462055	0.310049	0.471471	0.61276	0.45394
Q9UGI8	Q9UGI8	Testin	TES	2.70663	0.461887	0.346432	0.565434	0.460066	0.475614
Q8WUX9	Q8WUX9	Charged multivesicular body protein 7	CHMP7	2.35754	0.461571	0.628282	0.348792	0.441002	0.428208
Q9H0U4;Q92928;P59190	Q9H0U4	Ras-related protein Rab-1B	RAB1B	1.6596	0.461432	0.185059	0.661374	0.581213	0.418081
Q9UK22	Q9UK22	F-box only protein 2	FBXO2	3.29979	0.461124	0.523707	0.44563	0.484086	0.391072
P48643	P48643	T-complex protein 1 subunit epsilon	CCT5	3.89926	0.460994	0.456814	0.474957	0.498164	0.41404
Q9NX46	Q9NX46	Poly(ADP-ribose) glycohydrolase ARH3	ADPRHL2	0.996297	0.460384	0.18418	1.04292	0.293669	0.320761
Q12979;P11274	Q12979	Active breakpoint cluster region-related protein	ABR	2.04924	0.459831	0.634989	0.453672	0.483989	0.266673
Q9Y296	Q9Y296	Trafficking protein particle complex subunit 4	TRAPPC4	1.6685	0.459662	0.242854	0.545569	0.707618	0.342608
P56192	P56192	Methionine--tRNA ligase, cytoplasmic	MARS	2.57215	0.459655	0.343525	0.553894	0.530023	0.41118
P29034	P29034	Protein S100-A2	S100A2	1.19795	0.459523	0.211775	0.157983	0.764022	0.704312
P18124	P18124	60S ribosomal protein L7	RPL7	2.18771	0.45939	0.336389	0.353417	0.606435	0.541319
O75153;Q9Y5I4	O75153	Clustered mitochondria protein homolog	CLUH	1.79981	0.458719	0.287291	0.317851	0.56378	0.665955
P42224	P42224	Signal transducer and activator of transcription 1-alpha/beta	STAT1	2.60291	0.458513	0.559212	0.328683	0.491829	0.454328
Q01968	Q01968	Inositol polyphosphate 5-phosphatase OCRL-1	OCRL	2.09541	0.457653	0.388161	0.620682	0.52762	0.294149
Q9NP79	Q9NP79	Vacuolar protein sorting-associated protein VTA1 homolog	VTA1	2.02187	0.457564	0.324147	0.671473	0.463422	0.371214
P49591	P49591	Serine--tRNA ligase, cytoplasmic	SARS	2.2102	0.457492	0.436232	0.285098	0.595478	0.513161
P05121	P05121	Plasminogen activator inhibitor 1	SERPINE1	2.57082	0.457108	0.372721	0.530114	0.370911	0.554687
P0CW20;P0CW19	P0CW20;P0CW19	LIM and senescent cell antigen-like-containing domain protein 3-like;LIM and senescent cell antigen-like-containing domain protein 3	LIMS3L;LIMS3	2.35087	0.4558	0.491723	0.281101	0.524259	0.526119
P54252	P54252	Ataxin-3	ATXN3	1.81763	0.45487	0.531322	0.598736	0.49912	0.190303
Q9P289	Q9P289	Serine/threonine-protein kinase 26	STK26	2.69565	0.454328	0.531908	0.361377	0.394607	0.529422
P23921	P23921	Ribonucleoside-diphosphate reductase large subunit	RRM1	1.82036	0.453914	0.514212	0.679119	0.275641	0.346684
Q99733	Q99733	Nucleosome assembly protein 1-like 4	NAP1L4	4.09263	0.453672	0.409115	0.461133	0.473357	0.471083
Q14558	Q14558	Phosphoribosyl pyrophosphate synthase-associated protein 1	PRPSAP1	1.12345	0.453574	0.755907	0.73753	0.14228	0.178577
Q13616	Q13616	Cullin-1	CUL1	0.532647	0.453558	-0.604386	0.958592	0.751509	0.708516
Q8N6H7	Q8N6H7	ADP-ribosylation factor GTPase-activating protein 2	ARFGAP2	2.70541	0.453499	0.563093	0.485813	0.370466	0.394626
P20839	P20839	Inosine-5-monophosphate dehydrogenase 1	IMPDH1	1.53943	0.453486	0.532549	0.683465	0.139288	0.458641
P13807	P13807	Glycogen [starch] synthase, muscle	GYS1	1.97207	0.452969	0.40009	0.34383	0.688459	0.379496
Q9P0V9	Q9P0V9	Septin-10	SEPT10	1.46455	0.451417	0.584997	0.0891221	0.523916	0.607634
P33176;O60282	P33176	Kinesin-1 heavy chain	KIF5B	2.23245	0.451351	0.525019	0.366895	0.321639	0.591849
Q8TEA7	Q8TEA7	TBC domain-containing protein kinase-like protein	TBCK	1.6374	0.451106	0.439179	0.751002	0.299262	0.314981
Q13177;Q13153;O75914	Q13177	Serine/threonine-protein kinase PAK 2;PAK-2p27;PAK-2p34	PAK2	2.71504	0.450991	0.545204	0.341139	0.429281	0.488341
P12268	P12268	Inosine-5-monophosphate dehydrogenase 2	IMPDH2	2.84689	0.450492	0.375615	0.555684	0.461622	0.409045
P49841	P49841	Glycogen synthase kinase-3 beta	GSK3B	2.17335	0.449969	0.534349	0.541497	0.255394	0.468634
Q14141	Q14141	Septin-6	SEPT6	1.80305	0.449528	0.718454	0.37752	0.380112	0.322026
Q04206	Q04206	Transcription factor p65	RELA	2.51609	0.449408	0.299902	0.505841	0.472294	0.519595
Q01415	Q01415	N-acetylgalactosamine kinase	GALK2	0.532229	0.447915	0.672468	0.975935	0.734957	-0.591703
P23396	P23396	40S ribosomal protein S3	RPS3	1.83449	0.447834	0.320469	0.277007	0.635316	0.558544
P61970	P61970	Nuclear transport factor 2	NUTF2	3.87033	0.447751	0.395392	0.468592	0.469608	0.457411
Q9Y2L1	Q9Y2L1	Exosome complex exonuclease RRP44	DIS3	1.71839	0.447558	0.340301	0.587861	0.632337	0.229732
Q63HN8	Q63HN8	E3 ubiquitin-protein ligase RNF213	RNF213	2.0226	0.447382	0.25455	0.62144	0.447198	0.46634
Q9P253	Q9P253	Vacuolar protein sorting-associated protein 18 homolog	VPS18	1.63369	0.446642	0.197137	0.369724	0.674887	0.544821
P62249	P62249	40S ribosomal protein S16	RPS16	1.11676	0.445951	0.167156	0.14707	0.691709	0.777867
P36952	P36952	Serpin B5	SERPINB5	0.389995	0.445397	-0.81335	0.416051	1.37408	0.804813
Q13526;O15428	Q13526	Peptidyl-prolyl cis-trans isomerase NIMA-interacting 1	PIN1	1.39389	0.444966	0.355415	0.745145	0.14328	0.536023
Q86TX2;P49753	Q86TX2;P49753	Acyl-coenzyme A thioesterase 1;Acyl-coenzyme A thioesterase 2, mitochondrial	ACOT1;ACOT2	2.33535	0.444642	0.476934	0.40686	0.585121	0.309652
Q01970	Q01970	1-phosphatidylinositol 4,5-bisphosphate phosphodiesterase beta-3	PLCB3	2.44569	0.443013	0.422223	0.322905	0.446826	0.580098
Q2TAA2	Q2TAA2	Isoamyl acetate-hydrolyzing esterase 1 homolog	IAH1	1.15491	0.442217	0.297866	0.0668456	0.775142	0.629014
Q9H8Y5	Q9H8Y5	Ankyrin repeat and zinc finger domain-containing protein 1	ANKZF1	1.70321	0.441826	0.209966	0.359698	0.637524	0.560118
P52789;P52790	P52789	Hexokinase-2	HK2	2.02355	0.441686	0.342441	0.657693	0.346602	0.420007
Q8WZA9	Q8WZA9	Immunity-related GTPase family Q protein	IRGQ	2.46928	0.441181	0.532703	0.515253	0.406275	0.310493
O95630	O95630	STAM-binding protein	STAMBP	1.54632	0.441073	0.343364	0.773051	0.310451	0.337426
Q9UM54	Q9UM54	Unconventional myosin-VI	MYO6	2.22512	0.440954	0.386841	0.611056	0.316423	0.449495
Q13882	Q13882	Protein-tyrosine kinase 6	PTK6	0.385027	0.440552	-0.904252	0.862688	0.613164	1.19061
Q9BV57	Q9BV57	1,2-dihydroxy-3-keto-5-methylthiopentene dioxygenase	ADI1	2.42908	0.440304	0.468855	0.512054	0.497739	0.282566
O43598	O43598	2-deoxynucleoside 5-phosphate N-hydrolase 1	DNPH1	1.9025	0.440199	0.22257	0.510249	0.605912	0.422065
P18621	P18621	60S ribosomal protein L17	RPL17	1.91875	0.439356	0.255127	0.359409	0.606133	0.536754
Q9BSD7	Q9BSD7	Cancer-related nucleoside-triphosphatase	NTPCR	2.49647	0.438808	0.426214	0.313246	0.557916	0.457855
P06132	P06132	Uroporphyrinogen decarboxylase	UROD	1.93194	0.438739	0.235605	0.510704	0.402596	0.606051
P63244	P63244	Guanine nucleotide-binding protein subunit beta-2-like 1;Guanine nucleotide-binding protein subunit beta-2-like 1, N-terminally processed	GNB2L1	1.97491	0.438633	0.282529	0.333027	0.588934	0.550044
P54578	P54578	Ubiquitin carboxyl-terminal hydrolase 14	USP14	3.67817	0.438515	0.465229	0.388242	0.424656	0.475932
Q7L576	Q7L576	Cytoplasmic FMR1-interacting protein 1	CYFIP1	2.15347	0.438449	0.6302	0.421523	0.363674	0.338398
P48739	P48739	Phosphatidylinositol transfer protein beta isoform	PITPNB	1.17648	0.438148	0.384629	0.832475	0.458485	0.0770034
Q14746	Q14746	Conserved oligomeric Golgi complex subunit 2	COG2	3.32332	0.437216	0.508245	0.38377	0.417071	0.43978
Q9NTZ6	Q9NTZ6	RNA-binding protein 12	RBM12	1.55879	0.437174	0.268529	0.743819	0.298091	0.438256
P61221	P61221	ATP-binding cassette sub-family E member 1	ABCE1	1.47566	0.437122	0.401912	0.136281	0.694872	0.515425
Q9BSV6	Q9BSV6	tRNA-splicing endonuclease subunit Sen34	TSEN34	2.95159	0.436893	0.461525	0.524637	0.389845	0.371562
Q15631	Q15631	Translin	TSN	1.57144	0.436604	0.341211	0.756375	0.294275	0.354555
Q9NWU1	Q9NWU1	3-oxoacyl-[acyl-carrier-protein] synthase, mitochondrial	OXSM	1.0964	0.43639	0.742146	-0.037872	0.473788	0.567496
P61163	P61163	Alpha-centractin	ACTR1A	2.35212	0.436319	0.292274	0.50614	0.404438	0.542425
Q92572	Q92572	AP-3 complex subunit sigma-1	AP3S1	1.72985	0.435077	0.657032	0.423437	0.458373	0.201465
Q6NXE6	Q6NXE6	Armadillo repeat-containing protein 6	ARMC6	1.78018	0.433934	0.320561	0.700244	0.357979	0.356951
O15498	O15498	Synaptobrevin homolog YKT6	YKT6	2.38999	0.433325	0.483819	0.394837	0.551997	0.302647
Q93008;O00507	Q93008	Probable ubiquitin carboxyl-terminal hydrolase FAF-X	USP9X	1.4019	0.43326	0.139616	0.688404	0.325242	0.579777
P50990	P50990	T-complex protein 1 subunit theta	CCT8	2.87959	0.432337	0.372194	0.537774	0.424564	0.394818
Q9ULC6;Q9ULW8	Q9ULC6	Protein-arginine deiminase type-1	PADI1	2.39079	0.432129	0.433299	0.315394	0.575487	0.404337
Q9Y6G9	Q9Y6G9	Cytoplasmic dynein 1 light intermediate chain 1	DYNC1LI1	3.02295	0.432014	0.414624	0.493354	0.347161	0.472919
O75131;Q96FN4;Q8IYJ1;Q96A23;O95741;Q86YQ8;Q9HCH3;Q9UBL6	O75131	Copine-3	CPNE3	0.721841	0.431737	-0.0308826	0.0222625	0.972241	0.763326
Q9ULC4	Q9ULC4	Malignant T-cell-amplified sequence 1	MCTS1	1.73218	0.431435	0.261673	0.296414	0.517221	0.650431
P51784	P51784	Ubiquitin carboxyl-terminal hydrolase 11	USP11	2.16894	0.431165	0.32526	0.375068	0.61747	0.406862
Q96TA1	Q96TA1	Niban-like protein 1	FAM129B	1.35419	0.431144	0.616766	0.0508806	0.555104	0.501827
O94979	O94979	Protein transport protein Sec31A	SEC31A	1.30364	0.430774	0.0275496	0.53712	0.558947	0.59948
P36404	P36404	ADP-ribosylation factor-like protein 2	ARL2	2.1552	0.430701	0.285161	0.552458	0.527385	0.357798
Q96N67;Q96HP0	Q96N67	Dedicator of cytokinesis protein 7	DOCK7	2.26801	0.430297	0.453073	0.424288	0.565918	0.277909
Q9UKX7	Q9UKX7	Nuclear pore complex protein Nup50	NUP50	0.475694	0.430276	-0.0728013	1.54435	0.0670241	0.182535
P08865	P08865	40S ribosomal protein SA	RPSA	2.84357	0.429005	0.378646	0.360186	0.453217	0.52397
P61019;Q8WUD1	P61019;Q8WUD1	Ras-related protein Rab-2A;Ras-related protein Rab-2B	RAB2A;RAB2B	0.855985	0.428626	0.47017	0.993923	-0.025997	0.276409
P50579	P50579	Methionine aminopeptidase 2	METAP2	1.61707	0.427309	0.213414	0.298397	0.623712	0.573713
Q6YP21	Q6YP21	Kynurenine--oxoglutarate transaminase 3	CCBL2	2.43818	0.426691	0.572518	0.37656	0.338549	0.419137
Q8TDP1	Q8TDP1	Ribonuclease H2 subunit C	RNASEH2C	1.14069	0.426047	0.466638	0.845906	0.265448	0.126198
P62191	P62191	26S protease regulatory subunit 4	PSMC1	3.68552	0.425327	0.45853	0.42144	0.372275	0.449064
Q9H788	Q9H788	SH2 domain-containing protein 4A	SH2D4A	3.05149	0.425155	0.395484	0.364506	0.511234	0.429397
Q9Y2A7	Q9Y2A7	Nck-associated protein 1	NCKAP1	2.30977	0.424887	0.493424	0.54679	0.34922	0.310116
P61158;Q9P1U1;Q9C0K3	P61158	Actin-related protein 3	ACTR3	2.50928	0.423416	0.53634	0.468142	0.326905	0.362278
Q9Y696	Q9Y696	Chloride intracellular channel protein 4	CLIC4	1.92606	0.4231	0.380441	0.287242	0.644487	0.38023
Q2TAL8	Q2TAL8	Glutamine-rich protein 1	QRICH1	2.77557	0.42308	0.406067	0.351699	0.534229	0.400325
Q5VZE5	Q5VZE5	N-alpha-acetyltransferase 35, NatC auxiliary subunit	NAA35	2.28681	0.422705	0.390633	0.338786	0.369598	0.591805
P62241	P62241	40S ribosomal protein S8	RPS8	2.48172	0.422614	0.311865	0.55109	0.411998	0.415502
P10155	P10155	60 kDa SS-A/Ro ribonucleoprotein	TROVE2	2.48558	0.422344	0.373856	0.3621	0.568443	0.384976
Q14738	Q14738	Serine/threonine-protein phosphatase 2A 56 kDa regulatory subunit delta isoform	PPP2R5D	1.12261	0.420756	0.481046	0.686676	-0.0334278	0.548732
P49368	P49368	T-complex protein 1 subunit gamma	CCT3	2.80998	0.420348	0.490105	0.313118	0.436841	0.44133
Q15843	Q15843	NEDD8	NEDD8	1.24461	0.420162	0.680593	0.627397	0.266172	0.106484
Q13158	Q13158	FAS-associated death domain protein	FADD	1.091	0.420034	0.0528556	0.69388	0.241401	0.692001
P63151;Q66LE6;Q00005;Q9Y2T4	P63151	Serine/threonine-protein phosphatase 2A 55 kDa regulatory subunit B alpha isoform	PPP2R2A	1.30968	0.419896	0.694942	0.502333	0.0691297	0.413178
P46779	P46779	60S ribosomal protein L28	RPL28	1.78527	0.419462	0.450994	0.649948	0.289137	0.287768
P12277	P12277	Creatine kinase B-type	CKB	3.19066	0.419244	0.435553	0.344854	0.417438	0.47913
Q12800;Q9NZI6	Q12800	Alpha-globin transcription factor CP2	TFCP2	2.72993	0.418715	0.447505	0.405688	0.505927	0.315742
Q92974	Q92974	Rho guanine nucleotide exchange factor 2	ARHGEF2	3.07865	0.418529	0.426904	0.487266	0.421003	0.338942
Q9UHJ6	Q9UHJ6	Sedoheptulokinase	SHPK	0.762723	0.417976	-0.0755163	1.05409	0.319152	0.374175
Q8N1G4	Q8N1G4	Leucine-rich repeat-containing protein 47	LRRC47	1.1469	0.417897	0.184989	0.219525	0.848495	0.41858
Q96KP4	Q96KP4	Cytosolic non-specific dipeptidase	CNDP2	1.28586	0.417766	0.460236	0.533972	0.64249	0.0343668
Q96KB5	Q96KB5	Lymphokine-activated killer T-cell-originated protein kinase	PBK	2.28357	0.416817	0.555857	0.44285	0.384082	0.28448
Q01433	Q01433	AMP deaminase 2	AMPD2	1.78561	0.416537	0.535021	0.177047	0.412037	0.542043
Q9NZL9	Q9NZL9	Methionine adenosyltransferase 2 subunit beta	MAT2B	2.25843	0.416297	0.531759	0.46241	0.41157	0.259448
O14976	O14976	Cyclin-G-associated kinase	GAK	1.75825	0.415954	0.18493	0.581923	0.511735	0.385229
Q14651	Q14651	Plastin-1	PLS1	2.7699	0.415757	0.429549	0.47853	0.450707	0.304244
P36507	P36507	Dual specificity mitogen-activated protein kinase kinase 2	MAP2K2	3.21232	0.415678	0.459742	0.337027	0.422978	0.442963
Q9Y3P9	Q9Y3P9	Rab GTPase-activating protein 1	RABGAP1	2.20872	0.415614	0.260845	0.460277	0.395612	0.54572
P04424	P04424	Argininosuccinate lyase	ASL	0.97395	0.415063	0.348755	0.107529	0.938261	0.265708
P19838	P19838	Nuclear factor NF-kappa-B p105 subunit;Nuclear factor NF-kappa-B p50 subunit	NFKB1	1.52654	0.414963	0.192541	0.657596	0.289308	0.520405
Q9NS86	Q9NS86	LanC-like protein 2	LANCL2	2.87544	0.414646	0.371016	0.384808	0.382433	0.520328
Q96C86	Q96C86	m7GpppX diphosphatase	DCPS	2.38646	0.414614	0.363969	0.305707	0.545601	0.443179
Q9H7N4	Q9H7N4	Splicing factor, arginine/serine-rich 19	SCAF1	0.407875	0.414316	1.04712	1.20378	-0.407067	-0.186562
Q9NT62	Q9NT62	Ubiquitin-like-conjugating enzyme ATG3	ATG3	4.90032	0.412822	0.418419	0.399711	0.402054	0.431104
Q0VDF9	Q0VDF9	Heat shock 70 kDa protein 14	HSPA14	1.75411	0.41278	0.391089	0.487065	0.59009	0.182877
P27707	P27707	Deoxycytidine kinase	DCK	1.65876	0.412559	0.275705	0.383627	0.686281	0.304624
Q9Y316	Q9Y316	Protein MEMO1	MEMO1	2.0507	0.412051	0.362834	0.35792	0.612502	0.314947
Q08752	Q08752	Peptidyl-prolyl cis-trans isomerase D	PPID	2.67054	0.412039	0.525537	0.414623	0.373904	0.334094
Q5VW32	Q5VW32	BRO1 domain-containing protein BROX	BROX	1.19713	0.411606	0.190515	0.574147	0.151014	0.730748
Q9UBW8	Q9UBW8	COP9 signalosome complex subunit 7a	COPS7A	0.451244	0.41143	0.733121	0.942125	-0.703143	0.673616
Q6PGP7	Q6PGP7	Tetratricopeptide repeat protein 37	TTC37	1.76043	0.410957	0.469778	0.532926	0.156464	0.484661
Q14232	Q14232	Translation initiation factor eIF-2B subunit alpha	EIF2B1	2.0611	0.410614	0.251845	0.399421	0.412275	0.578914
Q9Y244	Q9Y244	Proteasome maturation protein	POMP	1.39959	0.408882	0.408184	0.723445	0.343525	0.160372
Q96T76	Q96T76	MMS19 nucleotide excision repair protein homolog	MMS19	2.13992	0.408235	0.462953	0.251473	0.37593	0.542584
Q8N1G2	Q8N1G2	Cap-specific mRNA (nucleoside-2-O-)-methyltransferase 1	CMTR1	2.56985	0.407247	0.439536	0.490192	0.416007	0.283254
Q92598	Q92598	Heat shock protein 105 kDa	HSPH1	4.25986	0.406996	0.410466	0.400336	0.43721	0.379971
P84085	P84085	ADP-ribosylation factor 5	ARF5	2.20187	0.405786	0.367533	0.435478	0.550297	0.269834
P61088;Q5JXB2	P61088;Q5JXB2	Ubiquitin-conjugating enzyme E2 N;Putative ubiquitin-conjugating enzyme E2 N-like	UBE2N;UBE2NL	2.78685	0.405517	0.500525	0.421302	0.373198	0.327041
P36915	P36915	Guanine nucleotide-binding protein-like 1	GNL1	2.05423	0.40546	0.386043	0.496077	0.514411	0.22531
Q8TC07	Q8TC07	TBC1 domain family member 15	TBC1D15	1.3013	0.405202	0.515413	0.424979	0.0457148	0.634701
O75369	O75369	Filamin-B	FLNB	2.97567	0.404158	0.450901	0.466224	0.36051	0.338995
Q7Z4G4	Q7Z4G4	tRNA (guanine(10)-N2)-methyltransferase homolog	TRMT11	1.07514	0.403924	0.382383	-0.036852	0.638332	0.631833
O94804	O94804	Serine/threonine-protein kinase 10	STK10	1.80108	0.403718	0.317748	0.263516	0.633321	0.400286
O00410	O00410	Importin-5	IPO5	1.92701	0.402867	0.605362	0.406723	0.267468	0.331914
O00471	O00471	Exocyst complex component 5	EXOC5	2.06801	0.402852	0.237133	0.491671	0.361416	0.521189
O43847	O43847	Nardilysin	NRD1	2.04752	0.402745	0.309196	0.315508	0.392942	0.593334
Q969S3	Q969S3	Zinc finger protein 622	ZNF622	1.55611	0.401586	0.291203	0.187179	0.495665	0.632296
P78417	P78417	Glutathione S-transferase omega-1	GSTO1	1.01127	0.401443	0.0767257	0.150065	0.633595	0.745389
P56545	P56545	C-terminal-binding protein 2	CTBP2	2.0842	0.400743	0.470865	0.212456	0.490425	0.429227
Q6ZNL6	Q6ZNL6	FYVE, RhoGEF and PH domain-containing protein 5	FGD5	0.33576	0.399605	0.183599	1.35088	-0.828373	0.89231
P46783;Q9NQ39	P46783	40S ribosomal protein S10	RPS10	1.57469	0.399342	0.228061	0.232197	0.584958	0.552151
Q6ZNJ1	Q6ZNJ1	Neurobeachin-like protein 2	NBEAL2	0.436459	0.399336	-0.723726	0.821144	0.676418	0.823507
Q9UBM7	Q9UBM7	7-dehydrocholesterol reductase	DHCR7	1.39084	0.399282	0.150156	0.255656	0.590928	0.600389
Q9Y678	Q9Y678	Coatomer subunit gamma-1	COPG1	3.5363	0.399153	0.407841	0.422051	0.427442	0.33928
P84098	P84098	60S ribosomal protein L19	RPL19	3.50624	0.398988	0.380418	0.450881	0.410826	0.353826
Q5VYK3	Q5VYK3	Proteasome-associated protein ECM29 homolog	ECM29	3.63858	0.398919	0.439844	0.409353	0.349269	0.397211
Q9Y315	Q9Y315	Deoxyribose-phosphate aldolase	DERA	1.41915	0.398457	0.0701123	0.440517	0.523881	0.559316
Q8N6R0	Q8N6R0	Methyltransferase-like protein 13	METTL13	1.37407	0.398049	0.502588	0.663897	0.295476	0.130234
Q8WUH6	Q8WUH6	Transmembrane protein 263	TMEM263	1.28821	0.3979	0.549039	0.488692	0.0201913	0.533678
Q9BY32	Q9BY32	Inosine triphosphate pyrophosphatase	ITPA	2.46015	0.397757	0.362074	0.471215	0.281043	0.476695
Q15582	Q15582	Transforming growth factor-beta-induced protein ig-h3	TGFBI	2.05903	0.397537	0.232665	0.381531	0.545726	0.430226
Q8TB03	Q8TB03	Uncharacterized protein CXorf38	CXorf38	1.45961	0.397251	0.502134	0.0743301	0.488629	0.523912
Q7L2H7	Q7L2H7	Eukaryotic translation initiation factor 3 subunit M	EIF3M	2.0425	0.396911	0.392027	0.57537	0.358853	0.261392
Q9Y3F4	Q9Y3F4	Serine-threonine kinase receptor-associated protein	STRAP	2.35509	0.396445	0.307491	0.319555	0.521578	0.437156
O75340	O75340	Programmed cell death protein 6	PDCD6	1.91574	0.396378	0.429833	0.584858	0.318817	0.252004
Q9NVZ3	Q9NVZ3	Adaptin ear-binding coat-associated protein 2	NECAP2	0.902453	0.396307	0.676215	0.732734	0.231747	-0.0554676
Q5JSH3	Q5JSH3	WD repeat-containing protein 44	WDR44	2.19156	0.396303	0.354838	0.429266	0.263424	0.537685
Q05193	Q05193	Dynamin-1	DNM1	1.04843	0.395732	0.263939	0.673571	0.639627	0.00579265
O00743	O00743	Serine/threonine-protein phosphatase 6 catalytic subunit;Serine/threonine-protein phosphatase 6 catalytic subunit, N-terminally processed	PPP6C	1.43183	0.394775	0.646433	0.146892	0.292279	0.493495
Q9NR46	Q9NR46	Endophilin-B2	SH3GLB2	2.05821	0.394753	0.318223	0.533965	0.469781	0.257043
P62495	P62495	Eukaryotic peptide chain release factor subunit 1	ETF1	1.01219	0.394697	0.00260466	0.242594	0.622781	0.710808
Q13155	Q13155	Aminoacyl tRNA synthase complex-interacting multifunctional protein 2	AIMP2	1.95355	0.394651	0.490051	0.524556	0.219635	0.344364
O00625	O00625	Pirin	PIR	0.350339	0.393613	1.20763	0.910303	0.283933	-0.827416
Q8N3P4	Q8N3P4	Vacuolar protein sorting-associated protein 8 homolog	VPS8	0.946594	0.393543	-0.124409	0.627852	0.452188	0.618541
P48059;Q7Z4I7	P48059	LIM and senescent cell antigen-like-containing domain protein 1	LIMS1	1.92801	0.393098	0.561094	0.451551	0.235599	0.324147
P31321	P31321	cAMP-dependent protein kinase type I-beta regulatory subunit	PRKAR1B	1.75161	0.392461	0.428928	0.269004	0.260449	0.611463
Q15436	Q15436	Protein transport protein Sec23A	SEC23A	1.15379	0.391964	0.376863	0.0267014	0.447759	0.716533
P46926;Q8TDQ7	P46926	Glucosamine-6-phosphate isomerase 1	GNPDA1	1.58707	0.391747	0.286441	0.177371	0.540969	0.562206
O14980	O14980	Exportin-1	XPO1	2.2588	0.391485	0.303761	0.304383	0.528199	0.429596
P47897	P47897	Glutamine--tRNA ligase	QARS	2.16434	0.390911	0.377494	0.235776	0.511766	0.438607
Q04446	Q04446	1,4-alpha-glucan-branching enzyme	GBE1	1.40673	0.390677	0.23006	0.709444	0.377742	0.245463
Q96IU4	Q96IU4	Alpha/beta hydrolase domain-containing protein 14B	ABHD14B	1.81957	0.390393	0.177706	0.45532	0.386985	0.541563
P51452	P51452	Dual specificity protein phosphatase 3	DUSP3	0.953045	0.389766	0.0731776	0.152983	0.832821	0.500082
P36969	P36969	Phospholipid hydroperoxide glutathione peroxidase, mitochondrial	GPX4	1.40393	0.389578	0.259193	0.535038	0.147183	0.616898
A7KAX9	A7KAX9	Rho GTPase-activating protein 32	ARHGAP32	0.847969	0.389522	0.753821	0.696152	0.131944	-0.0238307
Q8TD19;REV__Q9P0M6	Q8TD19	Serine/threonine-protein kinase Nek9	NEK9	1.51829	0.389222	0.583618	0.533967	0.172256	0.267048
Q8NFF5	Q8NFF5	FAD synthase;Molybdenum cofactor biosynthesis protein-like region;FAD synthase region	FLAD1	1.73543	0.388832	0.146768	0.511297	0.417428	0.479834
P27635;Q96L21	P27635	60S ribosomal protein L10	RPL10	2.78149	0.387517	0.409935	0.367265	0.470874	0.301996
Q9UJY5	Q9UJY5	ADP-ribosylation factor-binding protein GGA1	GGA1	1.94954	0.387496	0.274107	0.289145	0.414489	0.572241
Q8TE77	Q8TE77	Protein phosphatase Slingshot homolog 3	SSH3	0.835464	0.387108	-0.138956	0.753894	0.311459	0.622032
Q8NBF2	Q8NBF2	NHL repeat-containing protein 2	NHLRC2	1.8418	0.386999	0.336961	0.506016	0.509701	0.19532
P62701;Q8TD47;P22090	P62701	40S ribosomal protein S4, X isoform	RPS4X	1.91355	0.386522	0.211667	0.333659	0.525957	0.474803
P52888	P52888	Thimet oligopeptidase	THOP1	1.32239	0.385825	0.151799	0.213145	0.556412	0.621945
O60749	O60749	Sorting nexin-2	SNX2	1.64069	0.385126	0.529091	0.548835	0.248118	0.214463
Q02878	Q02878	60S ribosomal protein L6	RPL6	2.48119	0.384973	0.508142	0.297369	0.350567	0.383813
Q96D46	Q96D46	60S ribosomal export protein NMD3	NMD3	1.52612	0.384932	0.309843	0.14052	0.549794	0.53957
P08237	P08237	ATP-dependent 6-phosphofructokinase, muscle type	PFKM	1.85407	0.384786	0.455201	0.16728	0.498482	0.418183
Q96G46	Q96G46	tRNA-dihydrouridine(47) synthase [NAD(P)(+)]-like	DUS3L	2.74032	0.384331	0.309435	0.334818	0.454332	0.438738
Q9H269	Q9H269	Vacuolar protein sorting-associated protein 16 homolog	VPS16	1.97277	0.384071	0.19911	0.434286	0.386445	0.516444
Q96PZ0	Q96PZ0	Pseudouridylate synthase 7 homolog	PUS7	3.04751	0.384015	0.443317	0.306112	0.386951	0.399678
Q9UL15	Q9UL15	BAG family molecular chaperone regulator 5	BAG5	2.64034	0.383444	0.287365	0.375544	0.479271	0.391595
Q9Y3I1	Q9Y3I1	F-box only protein 7	FBXO7	3.15267	0.3826	0.460416	0.364905	0.344827	0.360253
P20339	P20339	Ras-related protein Rab-5A	RAB5A	0.617616	0.382522	1.16925	0.0919732	0.113678	0.155187
Q92973	Q92973	Transportin-1	TNPO1	2.1239	0.381848	0.250033	0.443682	0.512366	0.32131
Q14203	Q14203	Dynactin subunit 1	DCTN1	1.12151	0.381477	0.600586	0.295609	0.615212	0.0145015
O43747	O43747	AP-1 complex subunit gamma-1	AP1G1	1.79024	0.381102	0.567607	0.415395	0.348366	0.19304
Q16850	Q16850	Lanosterol 14-alpha demethylase	CYP51A1	1.32167	0.380847	0.094837	0.284421	0.59542	0.548711
P34913	P34913	Bifunctional epoxide hydrolase 2;Cytosolic epoxide hydrolase 2;Lipid-phosphate phosphatase	EPHX2	1.15316	0.380181	0.497962	0.644392	0.000221997	0.378147
Q96AX1	Q96AX1	Vacuolar protein sorting-associated protein 33A	VPS33A	0.687085	0.380107	-0.0822314	1.02832	0.378739	0.195605
P23528	P23528	Cofilin-1	CFL1	1.12346	0.380023	-0.0434353	0.482528	0.556951	0.524049
Q6DKJ4	Q6DKJ4	Nucleoredoxin	NXN	1.61893	0.379506	0.414466	0.618339	0.257979	0.227242
Q92888	Q92888	Rho guanine nucleotide exchange factor 1	ARHGEF1	1.89874	0.379293	0.342252	0.198688	0.455442	0.520791
Q6P158	Q6P158	Putative ATP-dependent RNA helicase DHX57	DHX57	2.50102	0.378984	0.29108	0.498487	0.357677	0.368691
Q9NQ88	Q9NQ88	Fructose-2,6-bisphosphatase TIGAR	TIGAR	1.55952	0.378362	0.384154	0.166309	0.622592	0.340392
Q15477	Q15477	Helicase SKI2W	SKIV2L	1.05433	0.378137	0.549459	0.684938	0.27741	0.000738621
Q9H9E3	Q9H9E3	Conserved oligomeric Golgi complex subunit 4	COG4	1.62169	0.378106	0.321845	0.491524	0.152818	0.546235
Q66K74	Q66K74	Microtubule-associated protein 1S;MAP1S heavy chain;MAP1S light chain	MAP1S	1.28536	0.378022	0.515112	0.0408288	0.58269	0.373457
P51553	P51553	Isocitrate dehydrogenase [NAD] subunit gamma, mitochondrial	IDH3G	0.814206	0.377519	0.514991	0.878025	0.0539106	0.0631505
Q13671	Q13671	Ras and Rab interactor 1	RIN1	1.2309	0.377462	0.632176	0.556723	0.130465	0.190483
P53367	P53367	Arfaptin-1	ARFIP1	1.71372	0.376169	0.565596	0.359276	0.168954	0.410852
O00170	O00170	AH receptor-interacting protein	AIP	0.971723	0.375789	0.538431	0.307571	-0.0520927	0.709248
A6NIH7;Q13432	A6NIH7	Protein unc-119 homolog B	UNC119B	2.27478	0.375453	0.303293	0.361762	0.524865	0.311892
Q9UJW0	Q9UJW0	Dynactin subunit 4	DCTN4	2.97192	0.375119	0.355704	0.455451	0.314035	0.375285
P62993	P62993	Growth factor receptor-bound protein 2	GRB2	1.78764	0.374967	0.226275	0.40953	0.289593	0.574471
Q86WA6	Q86WA6	Valacyclovir hydrolase	BPHL	1.8308	0.374357	0.279543	0.219024	0.478802	0.52006
Q52LJ0	Q52LJ0	Protein FAM98B	FAM98B	1.24204	0.372876	0.0836932	0.629877	0.258343	0.51959
P51580	P51580	Thiopurine S-methyltransferase	TPMT	1.25823	0.372307	0.0850105	0.439338	0.665261	0.299618
Q92599	Q92599	Septin-8	SEPT8	1.98997	0.372033	0.370075	0.549481	0.248217	0.320358
P51003;Q9NRJ5	P51003	Poly(A) polymerase alpha	PAPOLA	2.39925	0.371243	0.354632	0.253485	0.404656	0.4722
Q96MX6	Q96MX6	WD repeat-containing protein 92	WDR92	1.95917	0.370867	0.211405	0.319278	0.450129	0.502656
Q9HAV4	Q9HAV4	Exportin-5	XPO5	2.00488	0.370591	0.424849	0.519531	0.301783	0.236203
P10398;P04049;P15056	P10398;P04049;P15056	Serine/threonine-protein kinase A-Raf;RAF proto-oncogene serine/threonine-protein kinase;Serine/threonine-protein kinase B-raf	ARAF;RAF1;BRAF	1.36921	0.370132	0.171779	0.60339	0.196817	0.508542
P07355;A6NMY6	P07355;A6NMY6	Annexin A2;Putative annexin A2-like protein	ANXA2;ANXA2P2	1.7485	0.369122	0.181364	0.300458	0.492837	0.50183
Q05655	Q05655	Protein kinase C delta type;Protein kinase C delta type regulatory subunit;Protein kinase C delta type catalytic subunit	PRKCD	3.06835	0.367871	0.338389	0.30866	0.397497	0.426938
Q99707	Q99707	Methionine synthase	MTR	0.576028	0.367749	0.705886	0.734354	-0.416586	0.44734
Q9UBQ0	Q9UBQ0	Vacuolar protein sorting-associated protein 29	VPS29	1.71951	0.367674	0.161155	0.387594	0.549041	0.372907
P00374;Q86XF0	P00374	Dihydrofolate reductase	DHFR	2.64846	0.367194	0.342475	0.478531	0.32776	0.320009
O00762	O00762	Ubiquitin-conjugating enzyme E2 C	UBE2C	0.678825	0.366682	0.546967	-0.308161	0.727812	0.500109
P61011	P61011	Signal recognition particle 54 kDa protein	SRP54	2.1537	0.36642	0.272936	0.303667	0.367465	0.521612
O60763;REV__Q5VZ89	O60763	General vesicular transport factor p115	USO1	3.83508	0.365124	0.408709	0.351094	0.357331	0.343363
O75312	O75312	Zinc finger protein ZPR1	ZPR1	1.79245	0.36475	0.251578	0.240255	0.552587	0.414578
P24941;Q00526	P24941	Cyclin-dependent kinase 2	CDK2	2.43287	0.3645	0.430312	0.264214	0.31741	0.446063
P61764	P61764	Syntaxin-binding protein 1	STXBP1	1.31896	0.364397	0.348905	0.685303	0.24528	0.178102
Q9NQW7	Q9NQW7	Xaa-Pro aminopeptidase 1	XPNPEP1	0.881435	0.36434	0.597649	0.687964	-0.0885044	0.260253
O76054;Q9UDX4	O76054	SEC14-like protein 2	SEC14L2	2.31234	0.363953	0.266782	0.426173	0.297238	0.465619
Q9H6S3	Q9H6S3	Epidermal growth factor receptor kinase substrate 8-like protein 2	EPS8L2	2.74907	0.363587	0.274326	0.424943	0.408631	0.346447
P81274;Q86YR5	P81274	G-protein-signaling modulator 2	GPSM2	1.49892	0.363471	0.303865	0.615665	0.159285	0.375068
P46782	P46782	40S ribosomal protein S5;40S ribosomal protein S5, N-terminally processed	RPS5	1.22377	0.363067	0.1185	0.186342	0.548842	0.598585
P46063	P46063	ATP-dependent DNA helicase Q1	RECQL	1.90728	0.362949	0.489146	0.202469	0.303512	0.456668
Q69YN2	Q69YN2	CWF19-like protein 1	CWF19L1	1.74305	0.362618	0.319292	0.590723	0.27265	0.267805
O60610	O60610	Protein diaphanous homolog 1	DIAPH1	1.1446	0.361934	0.122994	0.150634	0.646871	0.527237
Q15366;P57723	Q15366	Poly(rC)-binding protein 2	PCBP2	3.24913	0.361394	0.311948	0.41805	0.376382	0.339196
Q86VN1	Q86VN1	Vacuolar protein-sorting-associated protein 36	VPS36	1.31967	0.361228	0.482463	0.16457	0.183225	0.614656
O75663	O75663	TIP41-like protein	TIPRL	1.85372	0.360821	0.288183	0.263732	0.324779	0.566588
Q16762	Q16762	Thiosulfate sulfurtransferase	TST	2.76212	0.360601	0.298639	0.320242	0.449458	0.374067
Q96S19	Q96S19	UPF0585 protein C16orf13	C16orf13	1.25105	0.36039	0.135707	0.441066	0.20671	0.658077
Q9Y6E2	Q9Y6E2	Basic leucine zipper and W2 domain-containing protein 2	BZW2	0.754165	0.360175	0.128468	-0.0973595	0.690974	0.718616
O60645	O60645	Exocyst complex component 3	EXOC3	0.990511	0.359842	0.0162234	0.741872	0.444602	0.236669
Q9Y5X3	Q9Y5X3	Sorting nexin-5	SNX5	1.83088	0.359815	0.490964	0.391721	0.158361	0.398213
Q6X4W1	Q6X4W1	NMDA receptor synaptonuclear signaling and neuronal migration factor	NSMF	2.01881	0.359588	0.316834	0.220913	0.507671	0.392933
P46821;P78559	P46821	Microtubule-associated protein 1B;MAP1B heavy chain;MAP1 light chain LC1	MAP1B	1.7337	0.359561	0.184494	0.276546	0.494752	0.482453
P49902	P49902	Cytosolic purine 5-nucleotidase	NT5C2	2.64966	0.359326	0.318695	0.295509	0.362211	0.460888
O15371	O15371	Eukaryotic translation initiation factor 3 subunit D	EIF3D	3.23684	0.359131	0.357007	0.411067	0.299074	0.369375
P05455	P05455	Lupus La protein	SSB	1.94381	0.358647	0.179937	0.416279	0.478518	0.359855
P04075;P05062	P04075	Fructose-bisphosphate aldolase A	ALDOA	2.07465	0.358552	0.266903	0.250645	0.452546	0.464116
Q7Z6Z7;A5YM72	Q7Z6Z7	E3 ubiquitin-protein ligase HUWE1	HUWE1	2.27249	0.357927	0.230935	0.33506	0.40951	0.456201
Q9H3S7	Q9H3S7	Tyrosine-protein phosphatase non-receptor type 23	PTPN23	1.50123	0.357557	0.425452	0.472895	0.0784155	0.453467
Q15800	Q15800	Methylsterol monooxygenase 1	MSMO1	0.49617	0.357523	-0.0243358	-0.259462	0.691747	1.02214
P35813	P35813	Protein phosphatase 1A	PPM1A	0.529866	0.357479	-0.142019	-0.115642	0.9213	0.766279
Q8TEX9	Q8TEX9	Importin-4	IPO4	1.6235	0.35742	0.19673	0.532329	0.231666	0.468957
P35606	P35606	Coatomer subunit beta	COPB2	1.39249	0.3574	0.0481432	0.449589	0.467013	0.464855
Q9BV23	Q9BV23	Monoacylglycerol lipase ABHD6	ABHD6	0.892548	0.357152	0.0420463	0.1886	0.829819	0.368145
Q9UDY8	Q9UDY8	Mucosa-associated lymphoid tissue lymphoma translocation protein 1	MALT1	1.37386	0.356602	0.596085	0.0890128	0.337464	0.403846
Q8WVY7	Q8WVY7	Ubiquitin-like domain-containing CTD phosphatase 1	UBLCP1	1.34074	0.356152	0.178211	0.160779	0.541464	0.544153
Q86VV8	Q86VV8	Rotatin	RTTN	2.35589	0.356094	0.277459	0.48802	0.335937	0.32296
Q14240	Q14240	Eukaryotic initiation factor 4A-II;Eukaryotic initiation factor 4A-II, N-terminally processed	EIF4A2	1.12508	0.35606	0.07966	0.180449	0.548601	0.61553
Q96H79	Q96H79	Zinc finger CCCH-type antiviral protein 1-like	ZC3HAV1L	0.396009	0.356014	-0.162004	1.42041	0.243793	-0.0781453
Q86Y56	Q86Y56	Dynein assembly factor 5, axonemal	DNAAF5	2.50888	0.355988	0.339435	0.474738	0.310753	0.299027
Q9UKG1;Q8NEU8	Q9UKG1	DCC-interacting protein 13-alpha	APPL1	2.05046	0.354808	0.436712	0.428284	0.368195	0.186041
Q567U6	Q567U6	Coiled-coil domain-containing protein 93	CCDC93	1.3337	0.35467	0.322863	0.666358	0.17691	0.252548
Q03154	Q03154	Aminoacylase-1	ACY1	1.97177	0.354204	0.372412	0.192325	0.494483	0.357595
Q13608	Q13608	Peroxisome assembly factor 2	PEX6	0.806781	0.353592	0.717168	0.59692	0.203441	-0.103163
O75110;O43861	O75110	Probable phospholipid-transporting ATPase IIA	ATP9A	1.69652	0.352601	0.288482	0.167643	0.517907	0.436374
Q13043	Q13043	Serine/threonine-protein kinase 4;Serine/threonine-protein kinase 4 37kDa subunit;Serine/threonine-protein kinase 4 18kDa subunit	STK4	2.39777	0.351377	0.262061	0.428273	0.424246	0.290927
P58546	P58546	Myotrophin	MTPN	0.848635	0.350315	-0.0347943	0.143665	0.711571	0.580817
Q99543	Q99543	DnaJ homolog subfamily C member 2;DnaJ homolog subfamily C member 2, N-terminally processed	DNAJC2	1.48905	0.349507	0.10726	0.426304	0.322027	0.542438
P13797;P13796	P13797	Plastin-3	PLS3	2.32637	0.349476	0.229734	0.372548	0.451624	0.343998
Q96EY5	Q96EY5	Multivesicular body subunit 12A	MVB12A	1.81797	0.34944	0.410433	0.341668	0.485461	0.160199
P32969	P32969	60S ribosomal protein L9	RPL9	4.44984	0.349164	0.352765	0.334916	0.372672	0.336301
Q15785	Q15785	Mitochondrial import receptor subunit TOM34	TOMM34	1.60775	0.349156	0.104543	0.387738	0.467846	0.436497
Q9UID3	Q9UID3	Vacuolar protein sorting-associated protein 51 homolog	VPS51	3.06613	0.348831	0.309097	0.363926	0.307406	0.414897
P35222	P35222	Catenin beta-1	CTNNB1	1.26418	0.348633	0.0880264	0.635809	0.378347	0.292349
P30419	P30419	Glycylpeptide N-tetradecanoyltransferase 1	NMT1	1.61597	0.348173	0.227935	0.190736	0.529475	0.444545
P34896	P34896	Serine hydroxymethyltransferase, cytosolic	SHMT1	1.12196	0.347909	0.515292	0.581556	0.289368	0.00542152
P21980	P21980	Protein-glutamine gamma-glutamyltransferase 2	TGM2	2.31362	0.347598	0.425622	0.417388	0.316683	0.2307
P15927	P15927	Replication protein A 32 kDa subunit	RPA2	1.39314	0.347516	0.519909	0.500294	0.0993125	0.270547
Q9Y3Z3	Q9Y3Z3	Deoxynucleoside triphosphate triphosphohydrolase SAMHD1	SAMHD1	1.41599	0.347512	0.399924	0.599576	0.15639	0.234157
Q8IZ83	Q8IZ83	Aldehyde dehydrogenase family 16 member A1	ALDH16A1	2.1441	0.34624	0.249493	0.340237	0.301014	0.494218
P61254	P61254	60S ribosomal protein L26	RPL26	2.37162	0.346133	0.298243	0.47606	0.322163	0.288067
Q13619	Q13619	Cullin-4A	CUL4A	2.24205	0.345821	0.38789	0.386913	0.407876	0.200605
Q9C0C9	Q9C0C9	E2/E3 hybrid ubiquitin-protein ligase UBE2O	UBE2O	2.51042	0.344901	0.388946	0.387662	0.375254	0.227743
Q9UHD2	Q9UHD2	Serine/threonine-protein kinase TBK1	TBK1	1.33539	0.344267	0.212364	0.400892	0.149278	0.614533
Q9UIA9	Q9UIA9	Exportin-7	XPO7	1.74383	0.344156	0.393841	0.372723	0.474615	0.135446
Q9NV70	Q9NV70	Exocyst complex component 1	EXOC1	0.89888	0.343987	0.644166	-0.104617	0.321437	0.514962
Q9H8V3	Q9H8V3	Protein ECT2	ECT2	1.59025	0.343916	0.453007	0.46404	0.105899	0.352717
P86791;P86790	P86791;P86790	Vacuolar fusion protein CCZ1 homolog;Vacuolar fusion protein CCZ1 homolog B	CCZ1;CCZ1B	0.547594	0.34375	0.212939	1.02323	-0.250859	0.389685
Q8WW59	Q8WW59	SPRY domain-containing protein 4	SPRYD4	1.53277	0.343741	0.540577	0.436124	0.162478	0.235785
Q5VT25;Q09013	Q5VT25	Serine/threonine-protein kinase MRCK alpha	CDC42BPA	1.15041	0.343321	0.697254	0.110025	0.286601	0.279403
P49721	P49721	Proteasome subunit beta type-2	PSMB2	1.20375	0.343039	0.138957	0.221679	0.677065	0.334456
Q8WUY1	Q8WUY1	Protein THEM6	THEM6	1.12282	0.342785	0.607788	0.0573705	0.202741	0.50324
Q14CX7	Q14CX7	N-alpha-acetyltransferase 25, NatB auxiliary subunit	NAA25	0.816112	0.342609	0.536504	-0.16389	0.349391	0.648432
O76062	O76062	Delta(14)-sterol reductase	TM7SF2	1.75501	0.342588	0.286857	0.193137	0.533505	0.356853
P35580	P35580	Myosin-10	MYH10	1.75348	0.341074	0.501813	0.233774	0.207284	0.421424
P15428	P15428	15-hydroxyprostaglandin dehydrogenase [NAD(+)]	HPGD	1.02721	0.340586	0.468228	0.609206	0.329751	-0.0448427
P41743	P41743	Protein kinase C iota type	PRKCI	1.55018	0.340554	0.396343	0.0972189	0.373256	0.495398
Q9NRX4	Q9NRX4	14 kDa phosphohistidine phosphatase	PHPT1	0.177911	0.339782	0.581409	-1.72136	1.10076	1.39832
P38606	P38606	V-type proton ATPase catalytic subunit A	ATP6V1A	1.42446	0.339707	0.0692251	0.353334	0.432777	0.503494
Q13045	Q13045	Protein flightless-1 homolog	FLII	1.93531	0.339683	0.357485	0.162012	0.435221	0.404013
O15511	O15511	Actin-related protein 2/3 complex subunit 5	ARPC5	2.90577	0.338066	0.291154	0.382691	0.287656	0.390761
O60566	O60566	Mitotic checkpoint serine/threonine-protein kinase BUB1 beta	BUB1B	0.185916	0.335843	-0.760375	2.05242	0.761801	-0.710471
P21281;P15313	P21281	V-type proton ATPase subunit B, brain isoform	ATP6V1B2	3.39263	0.335441	0.319964	0.327705	0.390793	0.303304
P61201	P61201	COP9 signalosome complex subunit 2	COPS2	1.60625	0.335084	0.140471	0.499154	0.425923	0.274786
P62266	P62266	40S ribosomal protein S23	RPS23	1.86038	0.334887	0.224621	0.242004	0.500804	0.372119
Q13310;P0CB38	Q13310	Polyadenylate-binding protein 4	PABPC4	1.34697	0.334346	0.273877	0.630287	0.180674	0.252549
Q9BQ69	Q9BQ69	O-acetyl-ADP-ribose deacetylase MACROD1	MACROD1	1.84064	0.334306	0.151338	0.366084	0.358555	0.461246
Q9H4A3;Q9Y3S1	Q9H4A3	Serine/threonine-protein kinase WNK1	WNK1	1.43584	0.33406	0.277686	0.127506	0.35901	0.572038
P46734	P46734	Dual specificity mitogen-activated protein kinase kinase 3	MAP2K3	0.847747	0.331833	-0.131402	0.514577	0.629488	0.314667
Q9H2M9	Q9H2M9	Rab3 GTPase-activating protein non-catalytic subunit	RAB3GAP2	2.33186	0.331529	0.425912	0.231558	0.291416	0.377232
O43299	O43299	AP-5 complex subunit zeta-1	AP5Z1	0.95822	0.331322	0.504419	-0.0210805	0.208438	0.633513
P23919	P23919	Thymidylate kinase	DTYMK	1.86475	0.330204	0.421224	0.426839	0.156566	0.316188
Q9GZR7	Q9GZR7	ATP-dependent RNA helicase DDX24	DDX24	0.726755	0.330039	-0.0398462	0.792925	0.0637148	0.503361
Q7KZF4	Q7KZF4	Staphylococcal nuclease domain-containing protein 1	SND1	2.51306	0.329773	0.230598	0.403763	0.318513	0.366218
Q8IYB7	Q8IYB7	DIS3-like exonuclease 2	DIS3L2	0.300143	0.329709	0.235226	1.45978	0.269682	-0.645848
Q08J23	Q08J23	tRNA (cytosine(34)-C(5))-methyltransferase	NSUN2	3.24313	0.32943	0.384996	0.324585	0.325829	0.282309
P26447	P26447	Protein S100-A4	S100A4	0.966264	0.328943	0.0381602	0.124125	0.537964	0.615525
Q9BY44	Q9BY44	Eukaryotic translation initiation factor 2A;Eukaryotic translation initiation factor 2A, N-terminally processed	EIF2A	1.30055	0.328829	0.0618842	0.268999	0.492943	0.491488
Q04637;REV__Q8NEG2	Q04637	Eukaryotic translation initiation factor 4 gamma 1	EIF4G1	2.94306	0.328604	0.2761	0.28957	0.376296	0.372451
P11940;Q9H361;Q4VXU2;Q96DU9	P11940	Polyadenylate-binding protein 1	PABPC1	2.61774	0.328108	0.405966	0.23903	0.33582	0.331614
Q9BY42	Q9BY42	Protein RTF2 homolog	RTFDC1	1.10162	0.327757	0.311201	0.00503221	0.383158	0.611636
Q8WZ82	Q8WZ82	Ovarian cancer-associated gene 2 protein	OVCA2	1.18172	0.32759	0.411953	0.589379	0.265051	0.0439755
P24385	P24385	G1/S-specific cyclin-D1	CCND1	0.958591	0.327065	0.718707	0.347076	0.0340717	0.208406
Q9UHD8	Q9UHD8	Septin-9	SEPT9	2.92891	0.326836	0.306275	0.406172	0.289404	0.305494
Q14008	Q14008	Cytoskeleton-associated protein 5	CKAP5	1.77423	0.32682	0.156762	0.280994	0.420994	0.448528
Q9Y2H1	Q9Y2H1	Serine/threonine-protein kinase 38-like	STK38L	1.68218	0.326811	0.312192	0.537688	0.22451	0.232855
Q15042	Q15042	Rab3 GTPase-activating protein catalytic subunit	RAB3GAP1	2.07465	0.326253	0.417059	0.414045	0.212102	0.261809
Q15046	Q15046	Lysine--tRNA ligase	KARS	4.00764	0.32507	0.337399	0.292869	0.324709	0.345305
O00303	O00303	Eukaryotic translation initiation factor 3 subunit F	EIF3F	3.33556	0.324769	0.353049	0.268115	0.332275	0.345637
O15264;P53778	O15264	Mitogen-activated protein kinase 13	MAPK13	2.03173	0.324453	0.202495	0.462632	0.339282	0.293402
P43307	P43307	Translocon-associated protein subunit alpha	SSR1	1.10642	0.324244	0.0088031	0.430719	0.271244	0.586208
Q9NUQ9;Q9H0Q0	Q9NUQ9	Protein FAM49B	FAM49B	1.09003	0.323085	0.0532662	0.498507	0.171387	0.569179
Q8N1B4	Q8N1B4	Vacuolar protein sorting-associated protein 52 homolog	VPS52	0.704311	0.322467	0.638331	0.662198	0.113798	-0.124458
P49419	P49419	Alpha-aminoadipic semialdehyde dehydrogenase	ALDH7A1	1.54973	0.321658	0.402272	0.508973	0.17144	0.20395
Q8NBF6	Q8NBF6	Late secretory pathway protein AVL9 homolog	AVL9	0.331898	0.321059	-0.821687	0.684824	0.849649	0.571449
P61160	P61160	Actin-related protein 2	ACTR2	1.80313	0.320626	0.309371	0.504759	0.258353	0.210018
Q9HAU5	Q9HAU5	Regulator of nonsense transcripts 2	UPF2	3.68038	0.320494	0.360375	0.302695	0.294931	0.323974
P61289	P61289	Proteasome activator complex subunit 3	PSME3	0.994633	0.320438	0.357626	-0.0738038	0.451421	0.546508
P54105	P54105	Methylosome subunit pICln	CLNS1A	1.02826	0.320358	0.500402	0.39451	-0.0704676	0.45699
Q02790	Q02790	Peptidyl-prolyl cis-trans isomerase FKBP4;Peptidyl-prolyl cis-trans isomerase FKBP4, N-terminally processed	FKBP4	1.20582	0.320294	0.361218	-0.00281703	0.460383	0.462392
P42766	P42766	60S ribosomal protein L35	RPL35	0.453729	0.319345	0.70699	0.76194	-0.496433	0.304884
P19404	P19404	NADH dehydrogenase [ubiquinone] flavoprotein 2, mitochondrial	NDUFV2	0.404752	0.318532	-0.0149919	1.28039	0.0137772	-0.00504887
Q15386	Q15386	Ubiquitin-protein ligase E3C	UBE3C	2.17065	0.318482	0.226484	0.278236	0.448611	0.320596
Q96IV0	Q96IV0	Peptide-N(4)-(N-acetyl-beta-glucosaminyl)asparagine amidase	NGLY1	0.991012	0.318359	0.302293	-0.0621067	0.504774	0.528476
Q9UBV8	Q9UBV8	Peflin	PEF1	1.12755	0.31828	0.0509225	0.186892	0.521061	0.514245
O43156	O43156	TELO2-interacting protein 1 homolog	TTI1	1.55881	0.31771	0.463273	0.425427	0.120253	0.261888
Q7L5N1	Q7L5N1	COP9 signalosome complex subunit 6	COPS6	2.53328	0.317685	0.283465	0.395121	0.237051	0.355102
Q96SU4	Q96SU4	Oxysterol-binding protein-related protein 9	OSBPL9	1.91906	0.31766	0.334627	0.15021	0.41425	0.371551
Q12756	Q12756	Kinesin-like protein KIF1A	KIF1A	1.78224	0.316569	0.187315	0.328618	0.259168	0.491176
Q99439;Q15417	Q99439	Calponin-2	CNN2	1.21631	0.316492	0.44342	0.551221	0.174133	0.0971943
O43242	O43242	26S proteasome non-ATPase regulatory subunit 3	PSMD3	2.58493	0.316379	0.356866	0.389547	0.246832	0.272271
Q9H8S9;Q7L9L4	Q9H8S9;Q7L9L4	MOB kinase activator 1A;MOB kinase activator 1B	MOB1A;MOB1B	1.6447	0.316174	0.213239	0.187775	0.361023	0.502657
O60879	O60879	Protein diaphanous homolog 2	DIAPH2	0.570834	0.31591	0.720318	0.189114	0.643395	-0.289186
Q99570	Q99570	Phosphoinositide 3-kinase regulatory subunit 4	PIK3R4	1.27103	0.315895	0.285501	0.0535917	0.54157	0.382916
Q06203	Q06203	Amidophosphoribosyltransferase	PPAT	0.749462	0.31565	-0.0717168	0.200788	0.343035	0.790492
Q16222	Q16222	UDP-N-acetylhexosamine pyrophosphorylase;UDP-N-acetylgalactosamine pyrophosphorylase;UDP-N-acetylglucosamine pyrophosphorylase	UAP1	0.976509	0.315562	0.451621	0.614947	-0.0119373	0.207616
Q9BQ52	Q9BQ52	Zinc phosphodiesterase ELAC protein 2	ELAC2	2.2175	0.315473	0.361796	0.418959	0.256498	0.224641
Q96QK1	Q96QK1	Vacuolar protein sorting-associated protein 35	VPS35	0.810655	0.315165	0.359729	-0.162622	0.596621	0.466934
Q9H0C8	Q9H0C8	Integrin-linked kinase-associated serine/threonine phosphatase 2C	ILKAP	1.13016	0.315096	0.496872	0.37072	-0.0269099	0.419701
P50552	P50552	Vasodilator-stimulated phosphoprotein	VASP	1.57651	0.315014	0.228016	0.337261	0.522348	0.17243
P85037	P85037	Forkhead box protein K1	FOXK1	1.9363	0.314984	0.450471	0.18473	0.353734	0.271
P48553	P48553	Trafficking protein particle complex subunit 10	TRAPPC10	1.93213	0.314945	0.484812	0.248989	0.277383	0.248597
Q13618	Q13618	Cullin-3	CUL3	4.02374	0.314891	0.287329	0.311488	0.340682	0.320067
Q15365	Q15365	Poly(rC)-binding protein 1	PCBP1	2.64332	0.314776	0.286503	0.23761	0.359601	0.375392
Q9NQT8;Q9H1H9	Q9NQT8	Kinesin-like protein KIF13B	KIF13B	1.04221	0.31469	0.524671	-0.0314646	0.489851	0.275702
Q8NCW5	Q8NCW5	NAD(P)H-hydrate epimerase	APOA1BP	3.47368	0.313833	0.319968	0.264836	0.33961	0.330917
Q9P0J7	Q9P0J7	E3 ubiquitin-protein ligase KCMF1	KCMF1	1.06432	0.31339	0.168919	0.0814246	0.643324	0.359892
P39023;Q92901	P39023	60S ribosomal protein L3	RPL3	1.86937	0.313203	0.210823	0.485944	0.274211	0.281835
Q96KG9	Q96KG9	N-terminal kinase-like protein	SCYL1	1.21913	0.313033	0.561869	0.349062	0.297082	0.0441174
Q16181;Q6ZU15	Q16181	Septin-7	SEPT7	1.58233	0.31292	0.116901	0.267238	0.432701	0.434838
P62847	P62847	40S ribosomal protein S24	RPS24	0.932272	0.312188	0.218287	-0.0507735	0.550752	0.530488
P08254	P08254	Stromelysin-1	MMP3	0.305527	0.311783	-0.882623	0.723392	0.844648	0.561713
P04080	P04080	Cystatin-B	CSTB	1.10076	0.311008	0.155798	0.0945005	0.618508	0.375226
P31350	P31350	Ribonucleoside-diphosphate reductase subunit M2	RRM2	1.40409	0.310694	0.174955	0.144536	0.42374	0.499545
Q9NW82	Q9NW82	WD repeat-containing protein 70	WDR70	0.820514	0.309941	0.068047	0.606674	-0.00542609	0.570467
Q96JH7	Q96JH7	Deubiquitinating protein VCIP135	VCPIP1	1.63967	0.309877	0.0964431	0.405411	0.357531	0.380123
P05388;Q8NHW5	P05388;Q8NHW5	60S acidic ribosomal protein P0;60S acidic ribosomal protein P0-like	RPLP0;RPLP0P6	1.43474	0.309722	0.424659	0.419402	0.335854	0.0589714
Q9NQ48	Q9NQ48	Leucine zipper transcription factor-like protein 1	LZTFL1	1.94757	0.309679	0.261571	0.33814	0.448839	0.190165
P19793;P48443;P28702	P19793;P48443;P28702	Retinoic acid receptor RXR-alpha;Retinoic acid receptor RXR-gamma;Retinoic acid receptor RXR-beta	RXRA;RXRG;RXRB	1.54475	0.309458	0.428164	0.419257	0.0937572	0.296655
O94760	O94760	N(G),N(G)-dimethylarginine dimethylaminohydrolase 1	DDAH1	3.11952	0.309437	0.266149	0.367193	0.288095	0.316308
Q14258	Q14258	E3 ubiquitin/ISG15 ligase TRIM25	TRIM25	0.85798	0.309328	0.0842775	0.0120719	0.498814	0.642149
Q2NKX8	Q2NKX8	DNA excision repair protein ERCC-6-like	ERCC6L	0.628606	0.309069	0.367454	-0.294463	0.637825	0.52546
P09417	P09417	Dihydropteridine reductase	QDPR	2.16975	0.308455	0.276485	0.409187	0.197098	0.351051
P61313	P61313	60S ribosomal protein L15	RPL15	3.04077	0.308164	0.248751	0.303573	0.320114	0.360216
P40429;Q6NVV1	P40429	60S ribosomal protein L13a	RPL13A	2.98728	0.308046	0.276731	0.37852	0.299419	0.277515
P30626	P30626	Sorcin	SRI	0.921729	0.307696	0.181827	-0.0314031	0.589821	0.490538
P56377	P56377	AP-1 complex subunit sigma-2	AP1S2	1.32895	0.307624	0.554914	0.353825	0.156034	0.165723
Q08426	Q08426	Peroxisomal bifunctional enzyme;Enoyl-CoA hydratase/3,2-trans-enoyl-CoA isomerase;3-hydroxyacyl-CoA dehydrogenase	EHHADH	0.74499	0.307519	0.307706	0.804271	0.102469	0.0156292
P49189	P49189	4-trimethylaminobutyraldehyde dehydrogenase	ALDH9A1	2.76419	0.306998	0.286115	0.379178	0.318924	0.243774
P36543;Q96A05	P36543	V-type proton ATPase subunit E 1	ATP6V1E1	1.98868	0.306922	0.20878	0.226948	0.365438	0.426523
P09972	P09972	Fructose-bisphosphate aldolase C	ALDOC	1.17493	0.306807	0.150448	0.118414	0.586112	0.372254
Q9UBQ7	Q9UBQ7	Glyoxylate reductase/hydroxypyruvate reductase	GRHPR	1.36439	0.306626	0.459243	0.193975	0.462992	0.110293
Q9NRV9	Q9NRV9	Heme-binding protein 1	HEBP1	1.63831	0.306556	0.407861	0.440106	0.239293	0.138965
P02794	P02794	Ferritin heavy chain;Ferritin heavy chain, N-terminally processed	FTH1	1.30455	0.306381	0.590662	0.182507	0.253187	0.199168
O00139	O00139	Kinesin-like protein KIF2A	KIF2A	3.90915	0.305716	0.276159	0.303221	0.332964	0.310521
P46940	P46940	Ras GTPase-activating-like protein IQGAP1	IQGAP1	1.57592	0.305667	0.331212	0.103382	0.323024	0.465052
O00400	O00400	Acetyl-coenzyme A transporter 1	SLC33A1	0.304356	0.30556	-0.84307	0.893725	0.418494	0.75309
Q9Y2R4	Q9Y2R4	Probable ATP-dependent RNA helicase DDX52	DDX52	1.50663	0.305122	0.436656	0.160036	0.448482	0.175313
P55209	P55209	Nucleosome assembly protein 1-like 1	NAP1L1	0.956463	0.3049	0.109854	0.0324711	0.538346	0.538931
O43427	O43427	Acidic fibroblast growth factor intracellular-binding protein	FIBP	1.28096	0.304449	0.147304	0.250947	0.230429	0.589114
Q96S44	Q96S44	TP53-regulating kinase	TP53RK	0.495049	0.304407	-0.403824	0.275421	0.750147	0.595885
Q9Y3E0	Q9Y3E0	Vesicle transport protein GOT1B	GOLT1B	0.563597	0.304237	0.553516	0.747582	0.204369	-0.28852
P06730	P06730	Eukaryotic translation initiation factor 4E	EIF4E	2.23489	0.30397	0.410208	0.209345	0.328871	0.267455
Q9H6Y2	Q9H6Y2	WD repeat-containing protein 55	WDR55	1.16662	0.30385	0.14598	0.144852	0.318381	0.606186
O75116	O75116	Rho-associated protein kinase 2	ROCK2	1.81152	0.30336	0.401154	0.411894	0.228748	0.171643
Q96ER3	Q96ER3	Protein SAAL1	SAAL1	2.28269	0.303107	0.420114	0.259729	0.233469	0.299114
O95865	O95865	N(G),N(G)-dimethylarginine dimethylaminohydrolase 2	DDAH2	1.06026	0.303087	0.423345	0.558616	0.00383694	0.226548
Q9UL46	Q9UL46	Proteasome activator complex subunit 2	PSME2	1.47629	0.302895	0.270365	0.162783	0.536207	0.242226
P41250	P41250	Glycine--tRNA ligase	GARS	1.69498	0.302866	0.177205	0.197488	0.427565	0.409207
P07814	P07814	Bifunctional glutamate/proline--tRNA ligase;Glutamate--tRNA ligase;Proline--tRNA ligase	EPRS	1.49213	0.302807	0.369467	0.491568	0.219067	0.131127
O43301	O43301	Heat shock 70 kDa protein 12A	HSPA12A	0.587332	0.302767	-0.134728	0.880941	0.103027	0.36183
O43396	O43396	Thioredoxin-like protein 1	TXNL1	1.92938	0.302115	0.215174	0.45708	0.301121	0.235086
Q13907	Q13907	Isopentenyl-diphosphate Delta-isomerase 1	IDI1	0.931427	0.301944	0.0271903	0.102593	0.506432	0.57156
Q9UKK3	Q9UKK3	Poly [ADP-ribose] polymerase 4	PARP4	1.32588	0.3016	0.407062	0.483522	0.0647644	0.251051
Q9NVP2	Q9NVP2	Histone chaperone ASF1B	ASF1B	1.34726	0.301518	0.0696319	0.483266	0.399843	0.253331
Q86Y39	Q86Y39	NADH dehydrogenase [ubiquinone] 1 alpha subcomplex subunit 11	NDUFA11	0.468051	0.301513	0.270275	1.03957	0.117856	-0.22165
Q9NXR7	Q9NXR7	BRCA1-A complex subunit BRE	BRE	0.681589	0.301463	0.43069	0.522638	0.513332	-0.260806
P46109	P46109	Crk-like protein	CRKL	2.79722	0.301101	0.233671	0.365904	0.292689	0.31214
O14744	O14744	Protein arginine N-methyltransferase 5;Protein arginine N-methyltransferase 5, N-terminally processed	PRMT5	0.969353	0.300711	0.167671	0.582693	0.451115	0.00136529
Q2M389	Q2M389	WASH complex subunit 7	KIAA1033	0.607397	0.300541	-0.240758	0.67989	0.577493	0.185538
Q9UI26	Q9UI26	Importin-11	IPO11	0.302851	0.299836	0.787823	-0.855786	0.51531	0.751995
P50747	P50747	Biotin--protein ligase;Biotin--[methylmalonyl-CoA-carboxytransferase] ligase;Biotin--[propionyl-CoA-carboxylase [ATP-hydrolyzing]] ligase;Biotin--[methylcrotonoyl-CoA-carboxylase] ligase;Biotin--[acetyl-CoA-carboxylase] ligase	HLCS	1.46324	0.299582	0.0668697	0.311109	0.401034	0.419314
Q9NYT0	Q9NYT0	Pleckstrin-2	PLEK2	3.32222	0.299374	0.282195	0.308631	0.345124	0.261548
Q9Y4C2	Q9Y4C2	TRPM8 channel-associated factor 1	TCAF1	1.54903	0.298729	0.496351	0.153072	0.326337	0.219155
Q9UI30	Q9UI30	Multifunctional methyltransferase subunit TRM112-like protein	TRMT112	1.43952	0.298142	0.230427	0.0966645	0.44177	0.423708
Q5VSL9	Q5VSL9	Striatin-interacting protein 1	STRIP1	0.696379	0.297852	0.422941	0.758738	0.00470348	0.00502689
P62277	P62277	40S ribosomal protein S13	RPS13	1.19311	0.297613	0.263806	0.592411	0.107853	0.22638
Q9Y3C0	Q9Y3C0	WASH complex subunit CCDC53	CCDC53	1.08543	0.296998	0.145059	0.0679721	0.411501	0.563459
Q9NVS9	Q9NVS9	Pyridoxine-5-phosphate oxidase	PNPO	1.32025	0.296462	0.343458	0.0662073	0.268877	0.507306
Q9H0E2	Q9H0E2	Toll-interacting protein	TOLLIP	0.778874	0.29613	0.0856991	-0.00570264	0.392195	0.712331
Q8IYS1	Q8IYS1	Peptidase M20 domain-containing protein 2	PM20D2	1.09581	0.295171	0.213851	0.174307	0.633652	0.158875
Q96T66	Q96T66	Nicotinamide/nicotinic acid mononucleotide adenylyltransferase 3	NMNAT3	1.7706	0.295082	0.477998	0.236652	0.221731	0.243948
Q99766	Q99766	ATP synthase subunit s, mitochondrial	ATP5S	2.40957	0.294905	0.258259	0.214656	0.329016	0.377687
Q9UNH7	Q9UNH7	Sorting nexin-6;Sorting nexin-6, N-terminally processed	SNX6	0.86443	0.294776	0.130147	0.0593153	0.279268	0.710374
Q9UMY4	Q9UMY4	Sorting nexin-12	SNX12	1.44957	0.294016	0.425524	0.0600895	0.363183	0.327268
P46379	P46379	Large proline-rich protein BAG6	BAG6	2.04452	0.293697	0.39321	0.162981	0.290191	0.328405
P52294	P52294	Importin subunit alpha-5;Importin subunit alpha-5, N-terminally processed	KPNA1	1.96911	0.293338	0.297902	0.230418	0.208146	0.436886
Q8IWW6	Q8IWW6	Rho GTPase-activating protein 12	ARHGAP12	1.78334	0.293285	0.39876	0.232229	0.15373	0.388422
O60493	O60493	Sorting nexin-3	SNX3	1.48473	0.291636	0.231425	0.132097	0.498302	0.304719
Q9H257	Q9H257	Caspase recruitment domain-containing protein 9	CARD9	1.02259	0.290849	0.278924	0.388645	0.531847	-0.0360201
Q9Y4P1	Q9Y4P1	Cysteine protease ATG4B	ATG4B	0.355695	0.290759	0.401814	0.962416	0.410538	-0.611731
P80217	P80217	Interferon-induced 35 kDa protein	IFI35	0.484922	0.290631	-0.313201	0.905775	0.303353	0.266597
Q9BVJ7	Q9BVJ7	Dual specificity protein phosphatase 23	DUSP23	0.887338	0.289813	0.177316	-0.0472553	0.45647	0.57272
Q9H0R1	Q9H0R1	AP-5 complex subunit mu-1	AP5M1	0.953134	0.289571	0.324986	0.582318	0.299404	-0.0484234
Q9UPT5	Q9UPT5	Exocyst complex component 7	EXOC7	3.4596	0.288318	0.316746	0.312551	0.270536	0.253439
Q9HD26	Q9HD26	Golgi-associated PDZ and coiled-coil motif-containing protein	GOPC	0.400918	0.288218	-0.107154	-0.265722	0.524405	1.00134
Q8N4C8	Q8N4C8	Misshapen-like kinase 1	MINK1	2.07059	0.288089	0.196798	0.412355	0.300663	0.24254
Q9H2U2	Q9H2U2	Inorganic pyrophosphatase 2, mitochondrial	PPA2	1.95651	0.287746	0.183286	0.407567	0.334366	0.225764
Q9HAS0	Q9HAS0	Protein Njmu-R1	C17orf75	0.270156	0.287727	1.43296	-0.545384	0.124963	0.138364
O43739;Q99418;Q9UIA0	O43739;Q99418	Cytohesin-3;Cytohesin-2	CYTH3;CYTH2	2.16701	0.287538	0.162258	0.35232	0.303054	0.332519
Q86X55	Q86X55	Histone-arginine methyltransferase CARM1	CARM1	1.45639	0.287195	0.199077	0.359858	0.121341	0.468503
P14923	P14923	Junction plakoglobin	JUP	2.54645	0.284844	0.208491	0.274806	0.294854	0.361227
Q00653	Q00653	Nuclear factor NF-kappa-B p100 subunit;Nuclear factor NF-kappa-B p52 subunit	NFKB2	0.887925	0.2848	-0.121185	0.393789	0.383596	0.483001
Q8N4X5	Q8N4X5	Actin filament-associated protein 1-like 2	AFAP1L2	1.42973	0.284033	0.143541	0.222167	0.260069	0.510354
Q9C0E2	Q9C0E2	Exportin-4	XPO4	1.26261	0.283997	0.10575	0.146261	0.40941	0.474569
P62913	P62913	60S ribosomal protein L11	RPL11	1.51437	0.283847	0.106913	0.222391	0.427182	0.3789
P52306	P52306	Rap1 GTPase-GDP dissociation stimulator 1	RAP1GDS1	2.27361	0.283847	0.325746	0.167278	0.326381	0.315984
O75935	O75935	Dynactin subunit 3	DCTN3	1.75414	0.283376	0.156112	0.422706	0.218754	0.335934
P41091;Q2VIR3	P41091;Q2VIR3	Eukaryotic translation initiation factor 2 subunit 3;Putative eukaryotic translation initiation factor 2 subunit 3-like protein	EIF2S3;EIF2S3L	3.28516	0.283215	0.266423	0.242891	0.320771	0.302774
P30086	P30086	Phosphatidylethanolamine-binding protein 1;Hippocampal cholinergic neurostimulating peptide	PEBP1	0.690751	0.283086	-0.0676592	0.0328466	0.567553	0.599603
Q9Y6Y8	Q9Y6Y8	SEC23-interacting protein	SEC23IP	1.61341	0.282358	0.154489	0.185366	0.357806	0.431769
O60678	O60678	Protein arginine N-methyltransferase 3	PRMT3	1.70689	0.281825	0.464614	0.215846	0.245977	0.200861
P27338	P27338	Amine oxidase [flavin-containing] B	MAOB	2.49691	0.281737	0.375046	0.275332	0.242144	0.234425
P12532	P12532	Creatine kinase U-type, mitochondrial	CKMT1A	0.720361	0.280261	0.681144	0.426207	0.000674605	0.0130193
P31146	P31146	Coronin-1A	CORO1A	1.51358	0.280181	0.237586	0.397127	0.392734	0.0932785
P18077	P18077	60S ribosomal protein L35a	RPL35A	1.94959	0.27905	0.196945	0.18942	0.354018	0.375819
Q8IYB5	Q8IYB5	Stromal membrane-associated protein 1	SMAP1	1.18191	0.279018	0.172649	0.0613567	0.391842	0.490224
P48729;Q8N752	P48729;Q8N752	Casein kinase I isoform alpha;Casein kinase I isoform alpha-like	CSNK1A1;CSNK1A1L	1.76816	0.278918	0.165663	0.43337	0.221431	0.29521
P19474	P19474	E3 ubiquitin-protein ligase TRIM21	TRIM21	0.261639	0.277825	0.410641	-0.900781	0.609531	0.991908
O14965	O14965	Aurora kinase A	AURKA	1.08314	0.277663	-0.0234406	0.269789	0.461645	0.402658
Q5RKV6	Q5RKV6	Exosome complex component MTR3	EXOSC6	0.477195	0.276898	0.185862	0.98165	-0.0586859	-0.00123417
Q96T51	Q96T51	RUN and FYVE domain-containing protein 1	RUFY1	1.3612	0.276897	0.0841467	0.408867	0.418591	0.195983
Q9H6S0	Q9H6S0	Probable ATP-dependent RNA helicase YTHDC2	YTHDC2	1.48282	0.276527	0.0706422	0.38365	0.381486	0.27033
P04083	P04083	Annexin A1	ANXA1	0.384229	0.276166	0.975439	-0.444389	0.353091	0.220523
Q9NYL2	Q9NYL2	Mitogen-activated protein kinase kinase kinase MLT	ZAK	1.9942	0.275753	0.318292	0.350764	0.29653	0.137426
Q9NPH2	Q9NPH2	Inositol-3-phosphate synthase 1	ISYNA1	0.288979	0.275585	0.456945	-0.824918	0.796321	0.673991
P41247	P41247	Patatin-like phospholipase domain-containing protein 4	PNPLA4	1.76581	0.27558	0.300217	0.414863	0.138804	0.248435
Q9H4L5	Q9H4L5	Oxysterol-binding protein-related protein 3	OSBPL3	2.28779	0.275562	0.287425	0.376683	0.217393	0.220747
O00425	O00425	Insulin-like growth factor 2 mRNA-binding protein 3	IGF2BP3	1.45109	0.275144	0.0767318	0.239918	0.400244	0.383682
Q9HA64	Q9HA64	Ketosamine-3-kinase	FN3KRP	0.490494	0.274396	0.541203	-0.422531	0.483412	0.4955
O95248	O95248	Myotubularin-related protein 5	SBF1	0.775218	0.273621	0.669124	-0.0383493	0.323094	0.140617
Q9NQG5	Q9NQG5	Regulation of nuclear pre-mRNA domain-containing protein 1B	RPRD1B	2.46979	0.272877	0.358645	0.245609	0.208394	0.278859
O14530	O14530	Thioredoxin domain-containing protein 9	TXNDC9	3.01112	0.272444	0.222877	0.317414	0.255359	0.294123
Q9NUJ3	Q9NUJ3	T-complex protein 11-like protein 1	TCP11L1	0.712248	0.272146	0.269295	-0.168069	0.611212	0.376147
O95394	O95394	Phosphoacetylglucosamine mutase	PGM3	0.721348	0.272101	0.220198	0.583278	0.441299	-0.15637
P20585	P20585	DNA mismatch repair protein Msh3	MSH3	1.05683	0.27195	-0.051173	0.423017	0.359609	0.356349
O15027	O15027	Protein transport protein Sec16A	SEC16A	1.65258	0.271483	0.422816	0.292998	0.248899	0.12122
Q9Y5K5	Q9Y5K5	Ubiquitin carboxyl-terminal hydrolase isozyme L5	UCHL5	1.67303	0.271445	0.234478	0.439342	0.263888	0.148072
Q13572	Q13572	Inositol-tetrakisphosphate 1-kinase	ITPK1	0.960343	0.270384	0.198543	-0.0381689	0.46232	0.458841
O95361	O95361	Tripartite motif-containing protein 16	TRIM16	0.783977	0.270322	0.314986	0.520467	-0.154057	0.399891
Q99816	Q99816	Tumor susceptibility gene 101 protein	TSG101	2.26797	0.270163	0.172363	0.350022	0.262992	0.295275
Q86TU7	Q86TU7	Histone-lysine N-methyltransferase setd3	SETD3	0.942934	0.269706	0.302516	-0.0768373	0.362351	0.490795
Q08AM6	Q08AM6	Protein VAC14 homolog	VAC14	2.16635	0.269685	0.169195	0.361694	0.252584	0.295268
Q13596	Q13596	Sorting nexin-1	SNX1	1.23254	0.269509	0.48744	0.348192	0.107093	0.135312
Q13613	Q13613	Myotubularin-related protein 1	MTMR1	0.764133	0.269084	0.142907	0.5775	-0.0911487	0.447076
Q9H1I8	Q9H1I8	Activating signal cointegrator 1 complex subunit 2	ASCC2	1.87478	0.268806	0.183115	0.312495	0.39259	0.187026
P62244	P62244	40S ribosomal protein S15a	RPS15A	1.16402	0.268407	0.111213	0.0950618	0.403245	0.46411
P63173	P63173	60S ribosomal protein L38	RPL38	1.34321	0.268303	0.125532	0.130972	0.421492	0.395217
P31947	P31947	14-3-3 protein sigma	SFN	0.335216	0.268181	-0.22461	-0.339052	0.862793	0.773593
O00560	O00560	Syntenin-1	SDCBP	1.12632	0.268068	0.229005	0.555688	0.0962719	0.191307
Q14C86	Q14C86	GTPase-activating protein and VPS9 domain-containing protein 1	GAPVD1	2.44644	0.267523	0.349545	0.20385	0.283956	0.232742
Q6NXG1	Q6NXG1	Epithelial splicing regulatory protein 1	ESRP1	1.85394	0.266227	0.370651	0.335942	0.158879	0.199434
Q9NYR9	Q9NYR9	NF-kappa-B inhibitor-interacting Ras-like protein 2	NKIRAS2	1.52743	0.266202	0.330446	0.0808704	0.396623	0.256869
P04637	P04637	Cellular tumor antigen p53	TP53	0.793413	0.265959	0.148779	0.695557	0.104109	0.115391
Q9NZJ4	Q9NZJ4	Sacsin	SACS	1.37351	0.265955	0.0847485	0.413396	0.377907	0.187768
Q8N2K0	Q8N2K0	Monoacylglycerol lipase ABHD12	ABHD12	1.84649	0.264159	0.154859	0.358247	0.198502	0.34503
Q7Z3U7	Q7Z3U7	Protein MON2 homolog	MON2	1.3478	0.264099	0.252688	0.330406	0.423313	0.0499903
O94919	O94919	Endonuclease domain-containing 1 protein	ENDOD1	2.6575	0.263976	0.19666	0.327338	0.265765	0.266142
Q9NR09;REV__Q96C03;REV__Q9NR09	Q9NR09	Baculoviral IAP repeat-containing protein 6	BIRC6	1.05901	0.263267	0.277326	0.0960023	0.555042	0.124698
Q9BPX3	Q9BPX3	Condensin complex subunit 3	NCAPG	0.607686	0.262612	0.289237	0.730483	-0.157874	0.188602
P52594	P52594	Arf-GAP domain and FG repeat-containing protein 1	AGFG1	1.1883	0.262362	0.506369	0.215232	0.264338	0.0635094
P20073	P20073	Annexin A7	ANXA7	0.530114	0.262266	0.361707	-0.346091	0.571075	0.462374
Q86TB9	Q86TB9	Protein PAT1 homolog 1	PATL1	1.02771	0.262063	0.425231	0.458815	0.010923	0.153285
P17980	P17980	26S protease regulatory subunit 6A	PSMC3	1.46748	0.261799	0.308949	0.437226	0.118566	0.182454
Q9NXG2	Q9NXG2	THUMP domain-containing protein 1	THUMPD1	1.13697	0.261577	0.310021	-0.0189276	0.419797	0.335417
Q99717;Q15797	Q99717;Q15797	Mothers against decapentaplegic homolog 5;Mothers against decapentaplegic homolog 1	SMAD5;SMAD1	1.04734	0.261234	0.408305	-0.0413969	0.403747	0.274279
O43169	O43169	Cytochrome b5 type B	CYB5B	0.813598	0.261134	-0.0388749	0.0950672	0.508886	0.479459
P19525	P19525	Interferon-induced, double-stranded RNA-activated protein kinase	EIF2AK2	1.0453	0.260756	0.256436	0.0207074	0.535059	0.230822
Q15369	Q15369	Transcription elongation factor B polypeptide 1	TCEB1	1.25883	0.260424	0.147861	0.513532	0.175157	0.205147
Q9UBP0	Q9UBP0	Spastin	SPAST	0.173196	0.260392	-0.940833	1.74877	0.0893101	0.144319
Q9BVG4	Q9BVG4	Protein PBDC1	PBDC1	1.92376	0.259585	0.19749	0.289687	0.37951	0.171654
P08708	P08708	40S ribosomal protein S17	RPS17	1.41976	0.257987	0.0737711	0.209667	0.373219	0.37529
P61353	P61353	60S ribosomal protein L27	RPL27	1.13869	0.257782	0.340558	0.484728	0.131295	0.0745479
P0DMV9;P0DMV8	P0DMV9;P0DMV8	Heat shock 70 kDa protein 1B;Heat shock 70 kDa protein 1A	HSPA1B;HSPA1A	1.5392	0.257602	0.207926	0.101327	0.398464	0.322692
P21333	P21333	Filamin-A	FLNA	2.8602	0.257593	0.208431	0.314007	0.266274	0.24166
Q8N5M1	Q8N5M1	ATP synthase mitochondrial F1 complex assembly factor 2	ATPAF2	0.417176	0.257175	-0.012745	0.376247	-0.243552	0.908752
P06400	P06400	Retinoblastoma-associated protein	RB1	1.6001	0.257142	0.314074	0.404128	0.153441	0.156926
Q9Y263	Q9Y263	Phospholipase A-2-activating protein	PLAA	0.760507	0.257092	0.546232	0.460804	0.0582345	-0.0369024
Q07020	Q07020	60S ribosomal protein L18	RPL18	3.34043	0.256846	0.219551	0.25067	0.264088	0.293077
Q9Y312	Q9Y312	Protein AAR2 homolog	AAR2	0.944836	0.256749	0.486709	0.18144	-0.0335124	0.392358
Q9UNE0	Q9UNE0	Tumor necrosis factor receptor superfamily member EDAR	EDAR	0.972336	0.256723	0.343069	0.512659	-0.0147073	0.18587
P46777	P46777	60S ribosomal protein L5	RPL5	3.11098	0.256254	0.206782	0.256551	0.268327	0.293356
P05198	P05198	Eukaryotic translation initiation factor 2 subunit 1	EIF2S1	1.52159	0.255604	0.0651426	0.366025	0.302568	0.288678
O15143	O15143	Actin-related protein 2/3 complex subunit 1B	ARPC1B	2.51607	0.255533	0.251081	0.175534	0.301813	0.293705
Q8N3C0	Q8N3C0	Activating signal cointegrator 1 complex subunit 3	ASCC3	2.21649	0.254985	0.206075	0.185037	0.343892	0.284937
Q9BYG5;Q9NPB6;Q9BYG4	Q9BYG5	Partitioning defective 6 homolog beta	PARD6B	1.33305	0.254789	0.364973	0.411699	0.120046	0.122436
Q96CX6	Q96CX6	Leucine-rich repeat-containing protein 58	LRRC58	0.359144	0.254519	0.731354	-0.565542	0.340323	0.51194
O15144	O15144	Actin-related protein 2/3 complex subunit 2	ARPC2	2.80766	0.254051	0.197386	0.255687	0.253883	0.309248
Q9UNS2	Q9UNS2	COP9 signalosome complex subunit 3	COPS3	2.47958	0.253797	0.316375	0.201727	0.205022	0.292065
Q9Y295	Q9Y295	Developmentally-regulated GTP-binding protein 1	DRG1	0.842047	0.253673	-0.0631717	0.172691	0.370438	0.534733
Q9P1Z9	Q9P1Z9	Coiled-coil domain-containing protein 180	CCDC180	0.240974	0.253509	0.581566	0.943766	-0.906992	0.395696
Q96T60	Q96T60	Bifunctional polynucleotide phosphatase/kinase;Polynucleotide 3-phosphatase;Polynucleotide 5-hydroxyl-kinase	PNKP	3.12039	0.252988	0.211398	0.286293	0.278808	0.235453
P06493;Q96Q40;O94921;Q07002	P06493	Cyclin-dependent kinase 1	CDK1	2.06847	0.25283	0.318836	0.321881	0.154835	0.215768
Q9Y5S2	Q9Y5S2	Serine/threonine-protein kinase MRCK beta	CDC42BPB	0.696059	0.252686	0.088256	0.154529	0.713229	0.0547315
P21359	P21359	Neurofibromin;Neurofibromin truncated	NF1	1.70889	0.252488	0.108857	0.328839	0.223849	0.348408
Q9BSH5	Q9BSH5	Haloacid dehalogenase-like hydrolase domain-containing protein 3	HDHD3	1.43963	0.252477	0.400072	0.242463	0.300175	0.0671983
P36578	P36578	60S ribosomal protein L4	RPL4	3.2439	0.252023	0.228847	0.238392	0.241068	0.299784
P55884	P55884	Eukaryotic translation initiation factor 3 subunit B	EIF3B	2.11344	0.251864	0.228454	0.151497	0.325123	0.302383
P62854;Q5JNZ5	P62854;Q5JNZ5	40S ribosomal protein S26;Putative 40S ribosomal protein S26-like 1	RPS26;RPS26P11	2.08725	0.25181	0.234792	0.164219	0.249775	0.358453
Q15185	Q15185	Prostaglandin E synthase 3	PTGES3	0.510702	0.251604	-0.0751671	-0.132561	0.623364	0.590781
P42345	P42345	Serine/threonine-protein kinase mTOR	MTOR	1.03777	0.251474	0.0375286	0.526876	0.182611	0.25888
Q7Z460	Q7Z460	CLIP-associating protein 1	CLASP1	1.99875	0.251116	0.354018	0.165822	0.196446	0.288177
P78330	P78330	Phosphoserine phosphatase	PSPH	0.951716	0.250894	-3.44366e-05	0.46917	0.125014	0.409427
Q9H3U1	Q9H3U1	Protein unc-45 homolog A	UNC45A	0.881853	0.25008	0.504891	0.305228	-0.0788628	0.269061
O95487	O95487	Protein transport protein Sec24B	SEC24B	1.31705	0.249478	0.205394	0.0501153	0.360385	0.38202
Q8TBX8	Q8TBX8	Phosphatidylinositol 5-phosphate 4-kinase type-2 gamma	PIP4K2C	1.77621	0.249343	0.214032	0.19291	0.187757	0.402672
Q99747	Q99747	Gamma-soluble NSF attachment protein	NAPG	1.81296	0.248909	0.201179	0.135726	0.300294	0.358436
Q9UPU5	Q9UPU5	Ubiquitin carboxyl-terminal hydrolase 24	USP24	0.47475	0.248659	0.838049	0.302167	-0.00676538	-0.138815
Q9H3K2	Q9H3K2	Growth hormone-inducible transmembrane protein	GHITM	0.563726	0.248626	0.535233	0.602562	-0.0457432	-0.097547
O43148	O43148	mRNA cap guanine-N7 methyltransferase	RNMT	0.752667	0.248355	-0.0295305	0.638654	0.232353	0.151943
Q9Y446	Q9Y446	Plakophilin-3	PKP3	1.29616	0.247104	0.217904	0.474734	0.129732	0.166046
O00487	O00487	26S proteasome non-ATPase regulatory subunit 14	PSMD14	1.85369	0.246856	0.317084	0.34027	0.176477	0.153595
Q8IW45	Q8IW45	ATP-dependent (S)-NAD(P)H-hydrate dehydratase	CARKD	1.4843	0.246423	0.230316	0.420591	0.231939	0.102847
Q9NRW3	Q9NRW3	DNA dC->dU-editing enzyme APOBEC-3C	APOBEC3C	2.25922	0.245788	0.165899	0.21254	0.308135	0.296579
P28066	P28066	Proteasome subunit alpha type-5	PSMA5	3.54213	0.245576	0.218812	0.233948	0.276635	0.252908
P29083	P29083	General transcription factor IIE subunit 1	GTF2E1	2.64009	0.244775	0.222983	0.184233	0.282111	0.289774
P21964	P21964	Catechol O-methyltransferase	COMT	1.29512	0.244251	0.208273	0.0406934	0.358533	0.369505
O60841	O60841	Eukaryotic translation initiation factor 5B	EIF5B	1.75033	0.24398	0.100935	0.2441	0.338554	0.292331
Q5T440	Q5T440	Putative transferase CAF17, mitochondrial	IBA57	0.79036	0.243505	0.406595	0.508658	0.129815	-0.0710468
Q13617	Q13617	Cullin-2	CUL2	1.31699	0.242719	0.0181931	0.334601	0.302434	0.31565
Q9H1P3	Q9H1P3	Oxysterol-binding protein-related protein 2	OSBPL2	0.245099	0.24259	0.534727	0.416088	0.878683	-0.859138
Q9BV20	Q9BV20	Methylthioribose-1-phosphate isomerase	MRI1	0.306462	0.242521	0.444006	0.704405	0.500338	-0.678663
Q14152	Q14152	Eukaryotic translation initiation factor 3 subunit A	EIF3A	3.26796	0.242446	0.262288	0.273031	0.226841	0.207622
P61020	P61020	Ras-related protein Rab-5B	RAB5B	1.57237	0.241795	0.203883	0.352525	0.0913442	0.319427
Q96GK7;Q6P2I3	Q96GK7;Q6P2I3	Fumarylacetoacetate hydrolase domain-containing protein 2A;Fumarylacetoacetate hydrolase domain-containing protein 2B	FAHD2A;FAHD2B	2.51058	0.241543	0.257564	0.196025	0.312266	0.200319
O60884	O60884	DnaJ homolog subfamily A member 2	DNAJA2	1.59039	0.241488	0.235251	0.216408	0.398186	0.116107
P53582	P53582	Methionine aminopeptidase 1	METAP1	1.41535	0.241134	0.106809	0.212091	0.21437	0.431267
P53041	P53041	Serine/threonine-protein phosphatase 5	PPP5C	0.375832	0.240968	0.684082	-0.507934	0.36786	0.419865
P49720	P49720	Proteasome subunit beta type-3	PSMB3	1.66568	0.240657	0.247424	0.104058	0.240168	0.370976
P35998	P35998	26S protease regulatory subunit 7	PSMC2	1.60414	0.240618	0.345508	0.334152	0.130233	0.152581
Q8TAT6	Q8TAT6	Nuclear protein localization protein 4 homolog	NPLOC4	2.26603	0.24053	0.144431	0.248735	0.289649	0.279304
P62910	P62910	60S ribosomal protein L32	RPL32	1.19494	0.240049	0.145099	0.0854572	0.463963	0.265677
Q9UI10	Q9UI10	Translation initiation factor eIF-2B subunit delta	EIF2B4	1.11034	0.239807	-0.0213917	0.254133	0.365112	0.361374
Q13363	Q13363	C-terminal-binding protein 1	CTBP1	1.81921	0.238229	0.25513	0.339693	0.247456	0.110638
Q96EK5	Q96EK5	KIF1-binding protein	KIAA1279	0.966922	0.238031	-0.0736355	0.311541	0.334369	0.379849
Q5T1M5	Q5T1M5	FK506-binding protein 15	FKBP15	2.40764	0.237817	0.302171	0.15993	0.24641	0.242756
P33981	P33981	Dual specificity protein kinase TTK	TTK	0.9188	0.23771	0.489898	0.21051	0.29383	-0.0433996
O43913	O43913	Origin recognition complex subunit 5	ORC5	2.09466	0.237239	0.128124	0.300502	0.260543	0.259787
Q15019	Q15019	Septin-2	SEPT2	1.26035	0.237184	0.259223	0.0146754	0.306473	0.368365
O14929	O14929	Histone acetyltransferase type B catalytic subunit	HAT1	1.72991	0.237048	0.101826	0.269262	0.232004	0.345101
Q9UQ80	Q9UQ80	Proliferation-associated protein 2G4	PA2G4	0.920313	0.236856	-0.0386777	0.166257	0.455503	0.364343
Q4J6C6	Q4J6C6	Prolyl endopeptidase-like	PREPL	0.764934	0.236427	0.311986	0.368962	0.419613	-0.154852
Q04917	Q04917	14-3-3 protein eta	YWHAH	0.894653	0.236241	0.0842246	0.0947163	0.565642	0.200381
P49840	P49840	Glycogen synthase kinase-3 alpha	GSK3A	2.50782	0.236187	0.214103	0.220711	0.315129	0.194806
Q3KQV9	Q3KQV9	UDP-N-acetylhexosamine pyrophosphorylase-like protein 1	UAP1L1	0.337126	0.235989	0.675867	0.761526	-0.243894	-0.249545
Q92615	Q92615	La-related protein 4B	LARP4B	2.68927	0.235843	0.173674	0.285253	0.234884	0.249561
Q9Y276	Q9Y276	Mitochondrial chaperone BCS1	BCS1L	1.13838	0.235696	0.150392	0.491424	0.111198	0.189769
P12004	P12004	Proliferating cell nuclear antigen	PCNA	1.27231	0.234857	0.320024	0.402269	0.0783409	0.138792
Q15120	Q15120	[Pyruvate dehydrogenase (acetyl-transferring)] kinase isozyme 3, mitochondrial	PDK3	1.17398	0.234791	0.228986	0.0284425	0.245114	0.436622
P61923	P61923	Coatomer subunit zeta-1	COPZ1	0.670909	0.233731	-0.108117	0.0798968	0.4601	0.503045
O60271;Q9UPT6	O60271	C-Jun-amino-terminal kinase-interacting protein 4	SPAG9	1.10202	0.233357	-0.0303412	0.282562	0.32831	0.352899
Q8N6T3	Q8N6T3	ADP-ribosylation factor GTPase-activating protein 1	ARFGAP1	0.911499	0.232942	0.354203	0.395044	-0.0846957	0.267217
P61247	P61247	40S ribosomal protein S3a	RPS3A	1.17418	0.232921	0.199413	0.0134825	0.338989	0.379801
P40616	P40616	ADP-ribosylation factor-like protein 1	ARL1	0.520363	0.232689	-0.317997	0.315652	0.458863	0.474238
Q15021;REV__Q02790	Q15021	Condensin complex subunit 1	NCAPD2	1.40713	0.232552	0.25279	0.39909	0.198538	0.0797909
Q15118	Q15118	[Pyruvate dehydrogenase (acetyl-transferring)] kinase isozyme 1, mitochondrial	PDK1	1.83653	0.232543	0.329712	0.22238	0.112852	0.265227
P61457	P61457	Pterin-4-alpha-carbinolamine dehydratase	PCBD1	0.376616	0.232439	-0.340554	0.00543179	0.785241	0.479635
Q96Q11	Q96Q11	CCA tRNA nucleotidyltransferase 1, mitochondrial	TRNT1	0.796262	0.231929	0.0105082	0.0264618	0.491507	0.399239
Q9Y314	Q9Y314	Nitric oxide synthase-interacting protein	NOSIP	1.2936	0.231375	0.14774	0.0840012	0.413697	0.280063
Q8WTW3	Q8WTW3	Conserved oligomeric Golgi complex subunit 1	COG1	1.50157	0.231131	0.258492	0.363777	0.0713876	0.230867
P18074	P18074	TFIIH basal transcription factor complex helicase XPD subunit	ERCC2	1.22195	0.230807	0.369936	0.357704	0.0619194	0.133671
P42858	P42858	Huntingtin	HTT	0.719577	0.229568	-0.0924367	0.15579	0.294226	0.560694
P49005	P49005	DNA polymerase delta subunit 2	POLD2	1.61546	0.229564	0.151686	0.223407	0.158035	0.385126
O14787	O14787	Transportin-2	TNPO2	0.883373	0.229534	0.17	-0.0567808	0.364597	0.440322
Q01581;P54868	Q01581	Hydroxymethylglutaryl-CoA synthase, cytoplasmic	HMGCS1	0.185049	0.228353	-0.931068	-0.0694936	0.826466	1.08751
Q96CP2;Q4VC44	Q96CP2	FLYWCH family member 2	FLYWCH2	0.911554	0.227992	0.0617956	0.54165	0.145808	0.162715
P35914	P35914	Hydroxymethylglutaryl-CoA lyase, mitochondrial	HMGCL	2.03148	0.22791	0.282357	0.148841	0.177644	0.302799
Q9NVI1	Q9NVI1	Fanconi anemia group I protein	FANCI	1.00105	0.227632	0.10224	0.515549	0.136621	0.156117
O14880	O14880	Microsomal glutathione S-transferase 3	MGST3	1.51311	0.227621	0.101397	0.153117	0.323172	0.332798
Q9UHB9	Q9UHB9	Signal recognition particle subunit SRP68	SRP68	1.93267	0.227185	0.129442	0.195628	0.318061	0.26561
Q13557	Q13557	Calcium/calmodulin-dependent protein kinase type II subunit delta	CAMK2D	0.742109	0.226829	0.174486	-0.107253	0.330555	0.509529
Q9Y666	Q9Y666	Solute carrier family 12 member 7	SLC12A7	0.492272	0.226391	0.238944	0.690378	-0.246648	0.222888
P13861	P13861	cAMP-dependent protein kinase type II-alpha regulatory subunit	PRKAR2A	1.65347	0.225925	0.304887	0.325585	0.137232	0.135994
Q8N8Y2	Q8N8Y2	V-type proton ATPase subunit d 2	ATP6V0D2	1.81367	0.225914	0.153775	0.240205	0.161629	0.348048
P30536	P30536	Translocator protein	TSPO	1.38986	0.225292	0.172097	0.0738521	0.281315	0.373903
Q86TM6	Q86TM6	E3 ubiquitin-protein ligase synoviolin	SYVN1	1.19149	0.225083	0.440883	0.132616	0.238823	0.0880112
Q99627	Q99627	COP9 signalosome complex subunit 8	COPS8	0.944451	0.224902	0.192602	0.0349401	0.512049	0.160017
P14222	P14222	Perforin-1	PRF1	0.770131	0.224863	0.597451	0.139141	0.0755092	0.0873512
Q7L5D6	Q7L5D6	Golgi to ER traffic protein 4 homolog	GET4	0.653563	0.224134	-0.0529979	-0.00141922	0.501769	0.449183
Q9UPY3	Q9UPY3	Endoribonuclease Dicer	DICER1	1.78514	0.224123	0.23435	0.1438	0.34929	0.169054
Q9Y3U8	Q9Y3U8	60S ribosomal protein L36	RPL36	1.29434	0.223917	0.0237536	0.223732	0.327679	0.320505
Q6P1M3;Q9Y2K9	Q6P1M3	Lethal(2) giant larvae protein homolog 2	LLGL2	1.99926	0.223134	0.262774	0.149245	0.169843	0.310673
Q9NNW7	Q9NNW7	Thioredoxin reductase 2, mitochondrial	TXNRD2	0.900627	0.222904	0.493653	0.0532119	0.28874	0.0560104
O75792	O75792	Ribonuclease H2 subunit A	RNASEH2A	1.1042	0.222866	0.383606	0.055219	0.0987701	0.353871
Q6P9B6	Q6P9B6	TLD domain-containing protein 1	TLDC1	0.883394	0.222588	0.0781679	0.0125898	0.323671	0.475925
Q8N9N2	Q8N9N2	Activating signal cointegrator 1 complex subunit 1	ASCC1	0.1492	0.222518	0.370185	-1.25315	0.411386	1.36165
P49918	P49918	Cyclin-dependent kinase inhibitor 1C	CDKN1C	1.56362	0.222079	0.113362	0.154376	0.263802	0.356777
Q92538	Q92538	Golgi-specific brefeldin A-resistance guanine nucleotide exchange factor 1	GBF1	1.12947	0.222049	0.319096	0.345294	-0.0159808	0.239787
Q96A49	Q96A49	Synapse-associated protein 1	SYAP1	0.668504	0.22187	0.531323	-0.154655	0.254106	0.256707
Q7Z7K6	Q7Z7K6	Centromere protein V	CENPV	0.325752	0.22159	0.939969	0.32862	-0.126825	-0.255405
Q53HC9	Q53HC9	Protein TSSC1	TSSC1	0.257416	0.221233	0.784234	-0.730937	0.3081	0.523534
Q13362	Q13362	Serine/threonine-protein phosphatase 2A 56 kDa regulatory subunit gamma isoform	PPP2R5C	1.78449	0.22115	0.337792	0.126713	0.240437	0.17966
P48506	P48506	Glutamate--cysteine ligase catalytic subunit	GCLC	0.480911	0.221102	0.614053	-0.286715	0.183503	0.373568
O00401	O00401	Neural Wiskott-Aldrich syndrome protein	WASL	0.475493	0.220776	0.33671	-0.35084	0.430967	0.466265
O15533	O15533	Tapasin	TAPBP	0.627977	0.220391	0.210546	0.643521	-0.0151935	0.0426904
P46776	P46776	60S ribosomal protein L27a	RPL27A	1.62517	0.220232	0.174289	0.0959306	0.305231	0.305476
O43865	O43865	Putative adenosylhomocysteinase 2	AHCYL1	1.41018	0.220029	0.0983121	0.349124	0.128726	0.303952
Q9NR50	Q9NR50	Translation initiation factor eIF-2B subunit gamma	EIF2B3	0.80119	0.219705	0.185358	-0.0926859	0.450259	0.335891
Q9NVJ2	Q9NVJ2	ADP-ribosylation factor-like protein 8B	ARL8B	1.54011	0.219637	0.181778	0.347068	0.262341	0.0873615
Q8WUH2	Q8WUH2	Transforming growth factor-beta receptor-associated protein 1	TGFBRAP1	0.641366	0.219595	0.608999	0.239121	-0.0807913	0.111052
Q6JQN1	Q6JQN1	Acyl-CoA dehydrogenase family member 10	ACAD10	0.956735	0.219572	0.185417	0.130903	0.0593486	0.50262
Q86VU5	Q86VU5	Catechol O-methyltransferase domain-containing protein 1	COMTD1	1.15483	0.218873	0.365278	0.332973	0.147576	0.0296671
O15382	O15382	Branched-chain-amino-acid aminotransferase, mitochondrial	BCAT2	1.75428	0.218507	0.170135	0.353953	0.195159	0.154782
P40818	P40818	Ubiquitin carboxyl-terminal hydrolase 8	USP8	1.3315	0.218482	0.337518	0.184713	0.307133	0.0445631
Q96RL7	Q96RL7	Vacuolar protein sorting-associated protein 13A	VPS13A	1.42761	0.218127	0.130563	0.378553	0.247111	0.116281
Q6FI81	Q6FI81	Anamorsin	CIAPIN1	2.1443	0.218074	0.152987	0.287304	0.261738	0.170267
P62851	P62851	40S ribosomal protein S25	RPS25	1.65755	0.217468	0.105895	0.167566	0.270121	0.32629
Q8TAG9	Q8TAG9	Exocyst complex component 6	EXOC6	0.899112	0.217266	0.455402	0.321171	0.0144155	0.0780767
Q96JG6	Q96JG6	Coiled-coil domain-containing protein 132	CCDC132	0.710468	0.217225	0.435874	-0.148471	0.21252	0.368976
Q96P48	Q96P48	Arf-GAP with Rho-GAP domain, ANK repeat and PH domain-containing protein 1	ARAP1	0.237235	0.217215	0.290998	-0.741397	0.939517	0.379744
Q7Z2K6	Q7Z2K6	Endoplasmic reticulum metallopeptidase 1	ERMP1	1.22089	0.216522	0.21982	0.405844	0.192107	0.0483152
P53602	P53602	Diphosphomevalonate decarboxylase	MVD	0.165545	0.216284	0.0488997	-1.07705	0.968629	0.92466
Q9Y570	Q9Y570	Protein phosphatase methylesterase 1	PPME1	1.25075	0.215428	0.0822107	0.390775	0.268938	0.119788
Q8TDX7;Q9HC98	Q8TDX7;Q9HC98	Serine/threonine-protein kinase Nek7;Serine/threonine-protein kinase Nek6	NEK7;NEK6	0.226933	0.215038	0.610959	0.481649	-0.862438	0.629983
P48449	P48449	Lanosterol synthase	LSS	1.39581	0.214425	0.136201	0.0871195	0.350656	0.283724
Q99996	Q99996	A-kinase anchor protein 9	AKAP9	2.32287	0.214248	0.291168	0.211017	0.199001	0.155805
P49257	P49257	Protein ERGIC-53	LMAN1	1.2103	0.214049	0.234402	0.0716528	0.410075	0.140068
Q9H6V9	Q9H6V9	UPF0554 protein C2orf43	C2orf43	1.27976	0.213931	0.379507	0.273871	0.103962	0.0983847
O43617	O43617	Trafficking protein particle complex subunit 3	TRAPPC3	0.376144	0.212951	-0.162591	-0.140401	0.357769	0.797026
P82675	P82675	28S ribosomal protein S5, mitochondrial	MRPS5	0.505715	0.212183	0.674466	-0.175484	0.156057	0.193696
Q96JB2	Q96JB2	Conserved oligomeric Golgi complex subunit 3	COG3	0.547459	0.211657	0.515492	0.40939	0.133089	-0.211341
Q04760	Q04760	Lactoylglutathione lyase	GLO1	0.848014	0.211358	0.029002	0.0256764	0.419086	0.371666
P24752	P24752	Acetyl-CoA acetyltransferase, mitochondrial	ACAT1	1.94682	0.21098	0.297296	0.229801	0.115064	0.20176
Q13451	Q13451	Peptidyl-prolyl cis-trans isomerase FKBP5;Peptidyl-prolyl cis-trans isomerase FKBP5, N-terminally processed	FKBP5	0.547988	0.209525	0.0537188	-0.0301835	0.133723	0.680843
P51649	P51649	Succinate-semialdehyde dehydrogenase, mitochondrial	ALDH5A1	0.385394	0.209212	-0.0995062	0.86103	0.00927734	0.0660471
Q92747	Q92747	Actin-related protein 2/3 complex subunit 1A	ARPC1A	1.23938	0.208929	0.164921	0.415357	0.142329	0.11311
Q00535	Q00535	Cyclin-dependent-like kinase 5	CDK5	0.560932	0.208688	0.531632	-0.190573	0.129229	0.364464
Q9NVX2	Q9NVX2	Notchless protein homolog 1	NLE1	1.24434	0.208679	0.23893	0.390131	0.127591	0.0780659
P42677	P42677	40S ribosomal protein S27	RPS27	1.01006	0.208678	0.0915591	0.0561897	0.441005	0.24596
Q8TCD5	Q8TCD5	5(3)-deoxyribonucleotidase, cytosolic type	NT5C	1.41964	0.208619	0.354201	0.211212	0.0666056	0.202458
P58557	P58557	Putative ribonuclease	YBEY	1.22747	0.208171	0.120939	0.417832	0.143342	0.150573
Q15181	Q15181	Inorganic pyrophosphatase	PPA1	0.258889	0.207757	-0.721463	0.482921	0.506638	0.562931
Q8TEQ6	Q8TEQ6	Gem-associated protein 5	GEMIN5	3.03547	0.207446	0.234593	0.218879	0.213788	0.162526
P78344	P78344	Eukaryotic translation initiation factor 4 gamma 2	EIF4G2	1.42749	0.207121	0.189385	0.293418	0.29557	0.050112
O95139	O95139	NADH dehydrogenase [ubiquinone] 1 beta subcomplex subunit 6	NDUFB6	0.870463	0.206869	0.439669	0.0127236	0.0621891	0.312896
Q9BRZ2;Q15834	Q9BRZ2	E3 ubiquitin-protein ligase TRIM56	TRIM56	1.17506	0.2065	0.406634	0.0793279	0.222606	0.117432
Q9BZ29;Q5JSL3	Q9BZ29	Dedicator of cytokinesis protein 9	DOCK9	2.63433	0.20641	0.155459	0.251085	0.229706	0.18939
Q8NBZ7	Q8NBZ7	UDP-glucuronic acid decarboxylase 1	UXS1	1.43321	0.20626	0.151195	0.0967654	0.362465	0.214613
O96013	O96013	Serine/threonine-protein kinase PAK 4	PAK4	2.15353	0.205721	0.116168	0.255171	0.238461	0.213085
Q9Y2S2	Q9Y2S2	Lambda-crystallin homolog	CRYL1	0.881031	0.205613	0.269641	0.289187	-0.0890816	0.352708
Q9H2U1	Q9H2U1	ATP-dependent RNA helicase DHX36	DHX36	1.73735	0.205525	0.0906078	0.22317	0.303046	0.205277
Q6UWE0	Q6UWE0	E3 ubiquitin-protein ligase LRSAM1	LRSAM1	0.691869	0.205372	0.17106	-0.135831	0.439635	0.346625
Q9NZQ3	Q9NZQ3	NCK-interacting protein with SH3 domain	NCKIPSD	0.914299	0.205232	0.393723	0.0886734	0.340486	-0.00195347
Q7Z4Q2	Q7Z4Q2	HEAT repeat-containing protein 3	HEATR3	1.14219	0.204663	0.0734446	0.131849	0.196631	0.416729
Q99460	Q99460	26S proteasome non-ATPase regulatory subunit 1	PSMD1	3.27385	0.204503	0.19042	0.208555	0.180375	0.238662
P68036	P68036	Ubiquitin-conjugating enzyme E2 L3	UBE2L3	1.00874	0.204102	0.150487	-0.00980335	0.383506	0.29222
Q9H061	Q9H061	Transmembrane protein 126A	TMEM126A	1.8014	0.203905	0.263598	0.267196	0.193443	0.0913833
P11310	P11310	Medium-chain specific acyl-CoA dehydrogenase, mitochondrial	ACADM	0.7396	0.203798	0.155016	0.0313955	0.0798285	0.548952
Q9NRY4	Q9NRY4	Rho GTPase-activating protein 35	ARHGAP35	0.477594	0.203633	-0.0537096	0.295381	-0.0923312	0.665193
Q00341	Q00341	Vigilin	HDLBP	2.1329	0.203586	0.135226	0.27041	0.168314	0.240395
Q9Y490	Q9Y490	Talin-1	TLN1	1.02081	0.202772	0.187825	-0.0297751	0.314824	0.338215
Q96PU5	Q96PU5	E3 ubiquitin-protein ligase NEDD4-like	NEDD4L	0.478531	0.202657	-0.136987	0.00450568	0.660158	0.282949
Q5JVF3	Q5JVF3	PCI domain-containing protein 2	PCID2	1.85244	0.202562	0.147761	0.203652	0.145812	0.313022
Q9HB40	Q9HB40	Retinoid-inducible serine carboxypeptidase	SCPEP1	0.463433	0.202272	0.158459	0.722013	0.0169563	-0.0883383
Q9UIV1	Q9UIV1	CCR4-NOT transcription complex subunit 7	CNOT7	0.450988	0.201672	-0.295706	0.584441	0.197825	0.320127
Q92506	Q92506	Estradiol 17-beta-dehydrogenase 8	HSD17B8	2.31843	0.200373	0.20457	0.124499	0.242974	0.229449
P25789	P25789	Proteasome subunit alpha type-4	PSMA4	3.29269	0.199916	0.190361	0.169836	0.224268	0.215198
Q6L8Q7	Q6L8Q7	2,5-phosphodiesterase 12	PDE12	1.2529	0.199905	0.145001	0.380048	0.0718042	0.202767
Q9NVH6	Q9NVH6	Trimethyllysine dioxygenase, mitochondrial	TMLHE	1.04707	0.19976	0.372273	0.0696158	0.0548321	0.30232
Q8IZH2	Q8IZH2	5-3 exoribonuclease 1	XRN1	1.46809	0.199628	0.188094	0.217319	0.327456	0.0656437
Q96CM8	Q96CM8	Acyl-CoA synthetase family member 2, mitochondrial	ACSF2	1.05468	0.199604	0.416421	0.0315083	0.160905	0.189583
O14972	O14972	Down syndrome critical region protein 3	DSCR3	0.415852	0.199498	0.351762	-0.367758	0.284002	0.529987
Q92917	Q92917	G patch domain and KOW motifs-containing protein	GPKOW	0.798315	0.199299	0.115707	0.0748299	0.518937	0.0877232
O15355	O15355	Protein phosphatase 1G	PPM1G	0.627461	0.199199	0.117081	-0.106209	0.246831	0.539094
Q9UNM6	Q9UNM6	26S proteasome non-ATPase regulatory subunit 13	PSMD13	1.52838	0.199005	0.232884	0.327668	0.124539	0.110927
Q9Y5K6	Q9Y5K6	CD2-associated protein	CD2AP	1.66773	0.198765	0.129181	0.141049	0.199235	0.325596
Q00610	Q00610	Clathrin heavy chain 1	CLTC	3.54376	0.198057	0.176107	0.192648	0.19893	0.224542
O00505	O00505	Importin subunit alpha-4	KPNA3	1.68917	0.197969	0.141599	0.301937	0.110623	0.237717
P43155	P43155	Carnitine O-acetyltransferase	CRAT	1.75333	0.197437	0.303707	0.207244	0.17515	0.103648
A8MXV4	A8MXV4	Nucleoside diphosphate-linked moiety X motif 19, mitochondrial	NUDT19	1.23211	0.19732	0.0691648	0.247441	0.360098	0.112575
Q8IXI2	Q8IXI2	Mitochondrial Rho GTPase 1	RHOT1	1.01708	0.19727	0.0892047	0.204411	0.0682025	0.427263
Q9UDX3	Q9UDX3	SEC14-like protein 4	SEC14L4	0.160942	0.197203	0.732087	-1.14446	0.531806	0.669374
Q6NVY1	Q6NVY1	3-hydroxyisobutyryl-CoA hydrolase, mitochondrial	HIBCH	0.944767	0.196618	0.140565	-0.0164988	0.40106	0.261346
Q9UK59	Q9UK59	Lariat debranching enzyme	DBR1	1.73089	0.196049	0.207079	0.309558	0.119218	0.148343
O00232	O00232	26S proteasome non-ATPase regulatory subunit 12	PSMD12	1.62686	0.195135	0.111601	0.248256	0.296448	0.124237
Q9NXC5	Q9NXC5	WD repeat-containing protein mio	MIOS	0.785105	0.194439	-0.118511	0.31151	0.337413	0.247343
Q8N2G8	Q8N2G8	GH3 domain-containing protein	GHDC	0.706507	0.194297	0.2052	0.52056	0.0576874	-0.0062612
Q9BTE3	Q9BTE3	Mini-chromosome maintenance complex-binding protein	MCMBP	1.00309	0.193993	0.202026	0.420099	0.0422822	0.111563
Q9Y6N5	Q9Y6N5	Sulfide:quinone oxidoreductase, mitochondrial	SQRDL	1.73904	0.193789	0.0731354	0.210845	0.255578	0.235598
O75828	O75828	Carbonyl reductase [NADPH] 3	CBR3	0.612058	0.193449	0.0942458	-0.137293	0.450434	0.36641
Q9H1A4	Q9H1A4	Anaphase-promoting complex subunit 1	ANAPC1	0.603979	0.19337	0.176127	0.231824	-0.147688	0.513217
Q5SWX8	Q5SWX8	Protein odr-4 homolog	ODR4	1.08582	0.192908	-0.02597	0.230296	0.311267	0.256039
O95758	O95758	Polypyrimidine tract-binding protein 3	PTBP3	1.20428	0.19246	0.231126	0.357495	0.0496448	0.131574
P42226	P42226	Signal transducer and activator of transcription 6	STAT6	0.149277	0.191863	0.584276	-1.20363	0.791987	0.594821
O60684;O15131	O60684;O15131	Importin subunit alpha-7;Importin subunit alpha-6	KPNA6;KPNA5	1.40369	0.191487	0.22676	0.326142	0.138931	0.0741167
Q9GZT8	Q9GZT8	NIF3-like protein 1	NIF3L1	1.0953	0.190972	0.119199	0.346591	0.275144	0.0229544
P50453;P50452	P50453	Serpin B9	SERPINB9	0.431924	0.190964	-0.312726	0.242781	0.281584	0.552217
O95782	O95782	AP-2 complex subunit alpha-1	AP2A1	2.58102	0.190745	0.237709	0.211803	0.162877	0.15059
Q9UDX5	Q9UDX5	Mitochondrial fission process protein 1	MTFP1	0.72128	0.190697	0.00789843	0.0715937	0.514811	0.168487
O43149	O43149	Zinc finger ZZ-type and EF-hand domain-containing protein 1	ZZEF1	1.36707	0.190655	0.0586937	0.138793	0.259338	0.305795
P52565	P52565	Rho GDP-dissociation inhibitor 1	ARHGDIA	0.785781	0.190496	-0.0825119	0.167065	0.267201	0.410229
P55072	P55072	Transitional endoplasmic reticulum ATPase	VCP	1.78618	0.190302	0.114768	0.13154	0.257074	0.257827
P48507	P48507	Glutamate--cysteine ligase regulatory subunit	GCLM	0.242621	0.189105	0.465171	-0.705432	0.548389	0.448293
P33121;Q9UKU0	P33121	Long-chain-fatty-acid--CoA ligase 1	ACSL1	2.10182	0.188761	0.277623	0.153729	0.166317	0.157375
P61086	P61086	Ubiquitin-conjugating enzyme E2 K	UBE2K	0.770101	0.188214	-0.113598	0.215974	0.355892	0.294588
Q9NWX6	Q9NWX6	Probable tRNA(His) guanylyltransferase	THG1L	1.04221	0.187059	0.170048	0.168546	0.0203859	0.389255
Q9H7D7	Q9H7D7	WD repeat-containing protein 26	WDR26	1.1584	0.187053	0.270146	0.311212	0.15703	0.00982301
A3KMH1	A3KMH1	von Willebrand factor A domain-containing protein 8	VWA8	0.570063	0.18686	0.00805081	0.590825	0.00897507	0.13959
O75947	O75947	ATP synthase subunit d, mitochondrial	ATP5H	0.749074	0.186769	0.169669	0.493628	0.036487	0.0472912
P15924	P15924	Desmoplakin	DSP	1.0151	0.186261	0.24058	0.382241	0.0544192	0.0678052
P54652	P54652	Heat shock-related 70 kDa protein 2	HSPA2	2.46839	0.185623	0.136284	0.221569	0.161618	0.223021
P28070	P28070	Proteasome subunit beta type-4	PSMB4	2.09083	0.185582	0.162021	0.273851	0.154388	0.152067
O75534	O75534	Cold shock domain-containing protein E1	CSDE1	1.72341	0.185542	0.223158	0.238854	0.213653	0.0665024
Q9ULA0	Q9ULA0	Aspartyl aminopeptidase	DNPEP	0.782675	0.185464	0.152206	-0.0465715	0.189003	0.44722
P14635	P14635	G2/mitotic-specific cyclin-B1	CCNB1	2.40453	0.185307	0.157934	0.168157	0.161448	0.253686
Q3YEC7	Q3YEC7	Rab-like protein 6	RABL6	0.555111	0.185002	0.362246	-0.197926	0.423009	0.152678
P53007	P53007	Tricarboxylate transport protein, mitochondrial	SLC25A1	1.3231	0.184966	0.0483608	0.138881	0.249684	0.302938
Q8IZ69	Q8IZ69	tRNA (uracil-5-)-methyltransferase homolog A	TRMT2A	0.74348	0.184803	0.310552	-0.130223	0.31575	0.243132
P21283;Q8NEY4	P21283	V-type proton ATPase subunit C 1	ATP6V1C1	1.38185	0.184693	0.0442656	0.18831	0.306404	0.199794
Q4G176	Q4G176	Acyl-CoA synthetase family member 3, mitochondrial	ACSF3	1.38897	0.184517	0.28648	0.263675	0.118384	0.0695311
Q5JTW2	Q5JTW2	Centrosomal protein of 78 kDa	CEP78	1.61182	0.18442	0.196906	0.301845	0.137076	0.101853
Q9P016	Q9P016	Thymocyte nuclear protein 1	THYN1	0.786875	0.184393	0.0180708	0.00566365	0.385464	0.328375
O00308	O00308	NEDD4-like E3 ubiquitin-protein ligase WWP2	WWP2	0.811998	0.184043	0.00954366	0.0590978	0.438933	0.228596
Q8WX92	Q8WX92	Negative elongation factor B	NELFB	1.77986	0.184023	0.12317	0.118127	0.223936	0.27086
Q10567	Q10567	AP-1 complex subunit beta-1	AP1B1	1.51738	0.183617	0.135134	0.276039	0.0748799	0.248414
Q8IYI6	Q8IYI6	Exocyst complex component 8	EXOC8	0.20832	0.18272	0.537042	0.722649	0.232893	-0.761705
Q8NFV4	Q8NFV4	Alpha/beta hydrolase domain-containing protein 11	ABHD11	2.09969	0.182651	0.0974449	0.215098	0.220572	0.19749
Q9UL18	Q9UL18	Protein argonaute-1	AGO1	1.7847	0.182619	0.247883	0.239272	0.152314	0.0910058
Q14534	Q14534	Squalene monooxygenase	SQLE	0.463402	0.182414	0.415526	-0.293409	0.241705	0.365833
P32322	P32322	Pyrroline-5-carboxylate reductase 1, mitochondrial	PYCR1	0.944549	0.182374	0.0566641	0.422926	0.148626	0.101279
Q5T160	Q5T160	Probable arginine--tRNA ligase, mitochondrial	RARS2	0.67187	0.181649	0.118081	0.516863	-0.00846107	0.100111
P57081	P57081	tRNA (guanine-N(7)-)-methyltransferase non-catalytic subunit WDR4	WDR4	0.156838	0.1816	0.418091	0.906246	0.445249	-1.04318
P98171	P98171	Rho GTPase-activating protein 4	ARHGAP4	0.160679	0.181553	-0.449231	-0.580864	1.11096	0.645348
Q9Y262	Q9Y262	Eukaryotic translation initiation factor 3 subunit L	EIF3L	2.02357	0.178828	0.224394	0.0982255	0.22494	0.167754
P51659	P51659	Peroxisomal multifunctional enzyme type 2;(3R)-hydroxyacyl-CoA dehydrogenase;Enoyl-CoA hydratase 2	HSD17B4	0.863653	0.178399	0.270976	0.377332	-0.00686361	0.0721506
Q9BSE5	Q9BSE5	Agmatinase, mitochondrial	AGMAT	1.975	0.177574	0.258824	0.157204	0.110481	0.183787
Q86U44	Q86U44	N6-adenosine-methyltransferase 70 kDa subunit	METTL3	0.752272	0.177502	0.331246	0.323617	-0.0995468	0.154692
Q9NQR4	Q9NQR4	Omega-amidase NIT2	NIT2	1.57435	0.177401	0.281283	0.153907	0.0733759	0.201037
Q96BP3	Q96BP3	Peptidylprolyl isomerase domain and WD repeat-containing protein 1	PPWD1	0.754194	0.177032	0.297531	0.392625	0.05101	-0.0330378
P35270	P35270	Sepiapterin reductase	SPR	0.532039	0.177023	0.270136	-0.104005	0.523925	0.0180379
O75569	O75569	Interferon-inducible double-stranded RNA-dependent protein kinase activator A	PRKRA	1.86518	0.17697	0.0797739	0.187234	0.235225	0.205649
P28065	P28065	Proteasome subunit beta type-9	PSMB9	0.9293	0.176766	0.149474	0.410537	0.0388486	0.108206
Q9H0A8	Q9H0A8	COMM domain-containing protein 4	COMMD4	0.638368	0.17665	-0.0583253	0.00734919	0.389882	0.367695
Q70J99	Q70J99	Protein unc-13 homolog D	UNC13D	0.212795	0.176435	0.552934	-0.759727	0.418456	0.494077
O60825;Q16875	O60825	6-phosphofructo-2-kinase/fructose-2,6-bisphosphatase 2;6-phosphofructo-2-kinase;Fructose-2,6-bisphosphatase	PFKFB2	0.159221	0.175584	0.204012	-0.975531	0.755061	0.718792
O94766	O94766	Galactosylgalactosylxylosylprotein 3-beta-glucuronosyltransferase 3	B3GAT3	1.31101	0.175464	0.312045	0.100191	0.0755281	0.214092
P18206	P18206	Vinculin	VCL	1.17867	0.17528	0.18774	-0.00352859	0.25075	0.266159
P18858	P18858	DNA ligase 1	LIG1	1.31459	0.174852	0.208376	0.0854546	0.313774	0.0918024
P49642	P49642	DNA primase small subunit	PRIM1	1.09987	0.174727	0.176414	0.222803	-0.00841197	0.308102
Q8NE86	Q8NE86	Calcium uniporter protein, mitochondrial	MCU	1.16059	0.174668	0.32577	0.0599306	0.229876	0.0830949
O60716	O60716	Catenin delta-1	CTNND1	0.997736	0.174638	0.161372	0.380768	0.128911	0.0275025
O95822	O95822	Malonyl-CoA decarboxylase, mitochondrial	MLYCD	1.74396	0.174151	0.273914	0.139291	0.102487	0.180914
Q9BXS5	Q9BXS5	AP-1 complex subunit mu-1	AP1M1	1.14034	0.173897	0.143995	0.00603738	0.285563	0.259992
P62805	P62805	Histone H4	HIST1H4A	0.18905	0.173339	0.676392	0.847015	-0.373869	-0.456181
P62195	P62195	26S protease regulatory subunit 8	PSMC5	2.11281	0.173281	0.250965	0.169521	0.137641	0.134995
Q05932	Q05932	Folylpolyglutamate synthase, mitochondrial	FPGS	1.02736	0.17301	0.153809	-0.0200786	0.256988	0.301323
Q6IA69	Q6IA69	Glutamine-dependent NAD(+) synthetase	NADSYN1	1.02263	0.172875	0.155562	-0.0152633	0.226159	0.325042
Q96CU9	Q96CU9	FAD-dependent oxidoreductase domain-containing protein 1	FOXRED1	1.15495	0.172075	0.191655	-1.26362e-05	0.297954	0.198702
A3KN83	A3KN83	Protein strawberry notch homolog 1	SBNO1	0.508398	0.171087	0.325774	-0.244767	0.248419	0.354921
Q8IY17	Q8IY17	Neuropathy target esterase	PNPLA6	0.519626	0.170972	0.542477	0.207548	-0.0805989	0.0144603
P26373	P26373	60S ribosomal protein L13	RPL13	1.10751	0.170847	0.0526561	0.0668901	0.259093	0.30475
Q92900	Q92900	Regulator of nonsense transcripts 1	UPF1	3.51101	0.170814	0.189497	0.17374	0.173393	0.146627
P30042	P30042	ES1 protein homolog, mitochondrial	C21orf33	0.889643	0.170813	0.122271	0.0707159	0.0756341	0.414632
P46108	P46108	Adapter molecule crk	CRK	0.563961	0.170536	0.163888	-0.17884	0.415995	0.2811
O00571;O15523;Q9NQI0	O00571;O15523	ATP-dependent RNA helicase DDX3X;ATP-dependent RNA helicase DDX3Y	DDX3X;DDX3Y	2.29869	0.170306	0.13595	0.21345	0.125859	0.205963
Q04941	Q04941	Proteolipid protein 2	PLP2	1.91674	0.169902	0.153518	0.0898776	0.205292	0.230921
P61513;A6NKH3	P61513	60S ribosomal protein L37a	RPL37A	0.543383	0.168576	0.306118	0.395881	0.168362	-0.196056
O75323	O75323	Protein NipSnap homolog 2	GBAS	0.652674	0.168306	0.426056	0.251344	-0.0826772	0.0785013
P33897	P33897	ATP-binding cassette sub-family D member 1	ABCD1	1.03333	0.168198	0.202593	0.303035	0.191756	-0.0245906
P00492;Q9NRG1	P00492	Hypoxanthine-guanine phosphoribosyltransferase	HPRT1	0.592125	0.167868	-0.03175	-0.0472355	0.364959	0.385496
O75347	O75347	Tubulin-specific chaperone A	TBCA	1.24913	0.167791	0.23407	0.00290121	0.203407	0.230784
Q9NPD8	Q9NPD8	Ubiquitin-conjugating enzyme E2 T	UBE2T	0.60339	0.16762	0.215722	0.0664756	-0.0815018	0.469785
P13674	P13674	Prolyl 4-hydroxylase subunit alpha-1	P4HA1	1.71658	0.167606	0.10325	0.21768	0.10724	0.242253
Q9Y265	Q9Y265	RuvB-like 1	RUVBL1	1.42841	0.167554	0.203821	0.281801	0.0750728	0.109522
Q9UJX2	Q9UJX2	Cell division cycle protein 23 homolog	CDC23	0.872483	0.167467	0.364807	0.2116	0.120466	-0.0270032
Q16698	Q16698	2,4-dienoyl-CoA reductase, mitochondrial	DECR1	2.13587	0.167326	0.173302	0.156009	0.232096	0.107897
Q9H270	Q9H270	Vacuolar protein sorting-associated protein 11 homolog	VPS11	0.804849	0.167294	-0.0851834	0.228623	0.194787	0.330948
P07099	P07099	Epoxide hydrolase 1	EPHX1	1.35377	0.167134	0.307066	0.130857	0.0721695	0.158442
Q9ULV3	Q9ULV3	Cip1-interacting zinc finger protein	CIZ1	0.381442	0.166937	0.0961491	-0.30595	0.444915	0.432634
P30838	P30838	Aldehyde dehydrogenase, dimeric NADP-preferring	ALDH3A1	0.191301	0.166333	0.523451	-0.00855698	-0.662979	0.813418
Q8WXH0	Q8WXH0	Nesprin-2	SYNE2	0.215118	0.165441	-0.360076	0.996011	0.0525464	-0.0267195
Q9H6T3	Q9H6T3	RNA polymerase II-associated protein 3	RPAP3	1.00882	0.164652	0.20418	-0.0331523	0.290811	0.19677
Q9P258	Q9P258	Protein RCC2	RCC2	0.293048	0.164309	0.166489	0.778357	-0.226379	-0.061229
Q8NBL1	Q8NBL1	Protein O-glucosyltransferase 1	POGLUT1	0.66613	0.163969	0.27632	-0.149487	0.283893	0.24515
P49585;Q9Y5K3	P49585	Choline-phosphate cytidylyltransferase A	PCYT1A	0.386851	0.163654	-0.0795714	-0.177071	0.395723	0.515535
Q9Y6Q5	Q9Y6Q5	AP-1 complex subunit mu-2	AP1M2	0.521284	0.163478	-0.213578	0.210699	0.266475	0.390315
P19367	P19367	Hexokinase-1	HK1	1.67289	0.163367	0.122589	0.086297	0.251419	0.193163
Q9H2H8	Q9H2H8	Peptidyl-prolyl cis-trans isomerase-like 3	PPIL3	0.452125	0.163348	0.500035	0.308983	-0.165976	0.0103516
P30837	P30837	Aldehyde dehydrogenase X, mitochondrial	ALDH1B1	0.585199	0.162972	0.0574253	0.507255	-0.0189546	0.106162
Q2NL82	Q2NL82	Pre-rRNA-processing protein TSR1 homolog	TSR1	1.01418	0.162846	0.256226	-0.0260259	0.268831	0.152354
Q9H9P8	Q9H9P8	L-2-hydroxyglutarate dehydrogenase, mitochondrial	L2HGDH	1.00859	0.162804	0.168983	0.354089	0.0528143	0.0753277
Q9GZT9;Q9H6Z9	Q9GZT9;Q9H6Z9	Egl nine homolog 1;Egl nine homolog 3	EGLN1;EGLN3	0.20814	0.16261	0.35083	0.408431	0.597608	-0.706432
P52732	P52732	Kinesin-like protein KIF11	KIF11	0.662631	0.162065	0.168755	-0.134205	0.293646	0.320066
Q96P16	Q96P16	Regulation of nuclear pre-mRNA domain-containing protein 1A	RPRD1A	0.234173	0.161995	0.354376	0.445413	0.475224	-0.627032
Q14764	Q14764	Major vault protein	MVP	1.10753	0.161636	-0.00896774	0.173204	0.281826	0.200481
Q9BSJ2	Q9BSJ2	Gamma-tubulin complex component 2	TUBGCP2	1.06938	0.161206	-0.0240626	0.253189	0.180595	0.2351
Q8WTT2	Q8WTT2	Nucleolar complex protein 3 homolog	NOC3L	0.772375	0.161067	0.344095	0.284117	0.0154465	0.000608623
Q147X3	Q147X3	N-alpha-acetyltransferase 30	NAA30	0.480357	0.160322	0.251004	0.165569	0.442026	-0.217311
Q9Y6X8	Q9Y6X8	Zinc fingers and homeoboxes protein 2	ZHX2	0.400932	0.160075	-0.107613	0.622147	0.143099	-0.0173324
Q9BPX5	Q9BPX5	Actin-related protein 2/3 complex subunit 5-like protein	ARPC5L	0.378785	0.159511	0.426623	0.480071	-0.109401	-0.159248
P52292	P52292	Importin subunit alpha-1	KPNA2	2.88845	0.158488	0.130737	0.19405	0.148175	0.16099
P07311	P07311	Acylphosphatase-1	ACYP1	0.207934	0.158478	0.825286	0.0808741	0.291443	-0.56369
Q92614	Q92614	Unconventional myosin-XVIIIa	MYO18A	1.15284	0.158162	0.200608	0.00651886	0.278846	0.146674
Q9H936;Q9H1K4	Q9H936;Q9H1K4	Mitochondrial glutamate carrier 1;Mitochondrial glutamate carrier 2	SLC25A22;SLC25A18	0.806572	0.157956	0.356204	0.115858	0.204589	-0.0448272
P48556	P48556	26S proteasome non-ATPase regulatory subunit 8	PSMD8	1.12704	0.157239	0.152152	0.316531	0.123837	0.0364347
P24539	P24539	ATP synthase F(0) complex subunit B1, mitochondrial	ATP5F1	0.37795	0.157199	-0.00427891	-0.212199	0.556594	0.288681
P62333	P62333	26S protease regulatory subunit 10B	PSMC6	2.48516	0.157148	0.164071	0.185262	0.175175	0.104084
Q9Y285	Q9Y285	Phenylalanine--tRNA ligase alpha subunit	FARSA	0.236661	0.157056	-0.394279	-0.15427	0.580171	0.596604
Q9NPE3	Q9NPE3	H/ACA ribonucleoprotein complex subunit 3	NOP10	0.314989	0.156992	0.415336	0.56898	-0.231055	-0.125295
P09382	P09382	Galectin-1	LGALS1	0.894939	0.156665	0.0392324	0.0154847	0.281075	0.290868
P40939	P40939	Trifunctional enzyme subunit alpha, mitochondrial;Long-chain enoyl-CoA hydratase;Long chain 3-hydroxyacyl-CoA dehydrogenase	HADHA	1.36385	0.156619	0.0870815	0.29255	0.136323	0.110524
Q13131;P54646	Q13131;P54646	5-AMP-activated protein kinase catalytic subunit alpha-1;5-AMP-activated protein kinase catalytic subunit alpha-2	PRKAA1;PRKAA2	0.20556	0.15658	0.188465	0.536946	-0.664165	0.565074
Q9HCE1	Q9HCE1	Putative helicase MOV-10	MOV10	0.784827	0.156404	-0.0358982	0.377606	0.119498	0.16441
Q96F86	Q96F86	Enhancer of mRNA-decapping protein 3	EDC3	0.744373	0.156307	0.393617	-0.0200871	0.0646295	0.187068
P27816	P27816	Microtubule-associated protein 4	MAP4	0.611027	0.156102	-0.0161883	-0.045897	0.346975	0.339519
P51858	P51858	Hepatoma-derived growth factor	HDGF	0.650043	0.15582	0.0123044	-0.046809	0.289249	0.368537
Q9BPZ7	Q9BPZ7	Target of rapamycin complex 2 subunit MAPKAP1	MAPKAP1	0.596166	0.155809	-0.0853687	0.11746	0.14083	0.450313
Q8TEQ8	Q8TEQ8	GPI ethanolamine phosphate transferase 3	PIGO	0.864678	0.155232	-0.0336622	0.114255	0.210861	0.329474
O43765	O43765	Small glutamine-rich tetratricopeptide repeat-containing protein alpha	SGTA	1.04323	0.155203	-0.0223667	0.154781	0.233504	0.254892
Q9UHQ9	Q9UHQ9	NADH-cytochrome b5 reductase 1	CYB5R1	0.723637	0.155002	0.191112	0.291214	0.250273	-0.112592
O14818;Q8TAA3	O14818	Proteasome subunit alpha type-7	PSMA7	1.84366	0.15457	0.202825	0.171263	0.066546	0.177647
Q07817	Q07817	Bcl-2-like protein 1	BCL2L1	1.38351	0.154538	0.145468	0.14032	0.0572863	0.275077
P48651	P48651	Phosphatidylserine synthase 1	PTDSS1	0.840656	0.154445	0.0463267	0.203215	0.354998	0.0132419
P62888	P62888	60S ribosomal protein L30	RPL30	0.800645	0.154433	0.0447307	-0.0167091	0.318112	0.271598
Q99613;B5ME19	Q99613;B5ME19	Eukaryotic translation initiation factor 3 subunit C;Eukaryotic translation initiation factor 3 subunit C-like protein	EIF3C;EIF3CL	2.00138	0.154414	0.109198	0.202429	0.197813	0.108216
Q99961	Q99961	Endophilin-A2	SH3GL1	1.44179	0.153754	0.0830335	0.0820439	0.199286	0.250652
O15357	O15357	Phosphatidylinositol 3,4,5-trisphosphate 5-phosphatase 2	INPPL1	0.215798	0.153187	-0.580406	0.704056	0.306314	0.182782
Q9BPX6	Q9BPX6	Calcium uptake protein 1, mitochondrial	MICU1	1.77765	0.153174	0.0861795	0.215251	0.113249	0.198014
Q8TBP6	Q8TBP6	Solute carrier family 25 member 40	SLC25A40	0.887036	0.152858	0.120336	0.369855	0.059321	0.0619185
Q96Q15	Q96Q15	Serine/threonine-protein kinase SMG1	SMG1	0.162845	0.152769	0.318251	0.857307	0.22784	-0.792323
Q99497	Q99497	Protein deglycase DJ-1	PARK7	0.96287	0.152463	-0.0153063	0.314969	0.159773	0.150416
Q9NZ32	Q9NZ32	Actin-related protein 10	ACTR10	0.50417	0.152424	-0.155283	0.0791087	0.247957	0.437915
Q9H9Q2	Q9H9Q2	COP9 signalosome complex subunit 7b	COPS7B	1.31832	0.151925	0.252211	0.194416	0.127534	0.0335382
Q16513;Q6P5Z2	Q16513	Serine/threonine-protein kinase N2	PKN2	0.890257	0.150898	0.035085	0.330054	0.031146	0.207308
P49366	P49366	Deoxyhypusine synthase	DHPS	0.402011	0.150548	0.172839	-0.194988	0.543315	0.0810252
O75648	O75648	Mitochondrial tRNA-specific 2-thiouridylase 1	TRMU	1.02029	0.15041	0.148446	0.318376	0.0177243	0.117095
Q9NRG9	Q9NRG9	Aladin	AAAS	1.18363	0.150048	0.0845595	0.184083	0.0485148	0.283034
P05091;P00352	P05091	Aldehyde dehydrogenase, mitochondrial	ALDH2	1.15554	0.149829	0.14253	0.237785	-0.000521705	0.219524
O95155	O95155	Ubiquitin conjugation factor E4 B	UBE4B	1.34792	0.149517	0.0565937	0.21798	0.234695	0.0888012
Q13496	Q13496	Myotubularin	MTM1	0.421621	0.149356	0.510826	0.164886	0.119509	-0.197797
Q14139	Q14139	Ubiquitin conjugation factor E4 A	UBE4A	0.684565	0.14918	0.100951	0.41548	0.0975709	-0.0172801
Q9H7B2	Q9H7B2	Ribosome production factor 2 homolog	RPF2	1.37454	0.149089	0.24917	0.0789044	0.0725889	0.195692
Q9Y2Z0	Q9Y2Z0	Suppressor of G2 allele of SKP1 homolog	SUGT1	0.674122	0.149013	-0.100528	0.18454	0.356073	0.155968
Q7Z4W1	Q7Z4W1	L-xylulose reductase	DCXR	0.946302	0.148886	0.0673615	0.348812	0.103856	0.0755128
O95271	O95271	Tankyrase-1	TNKS	0.450045	0.148747	-0.00373158	0.557114	0.0193452	0.0222602
P25325	P25325	3-mercaptopyruvate sulfurtransferase	MPST	0.630856	0.148525	0.0131843	-0.0443582	0.385046	0.240229
Q9Y5A9	Q9Y5A9	YTH domain-containing family protein 2	YTHDF2	1.24937	0.148508	0.190712	0.0208632	0.250829	0.131629
P29372	P29372	DNA-3-methyladenine glycosylase	MPG	0.873496	0.148305	0.111592	0.281569	0.240637	-0.0405778
Q86VI3	Q86VI3	Ras GTPase-activating-like protein IQGAP3	IQGAP3	4.74442	0.147919	0.139441	0.153415	0.149587	0.149233
Q7L523;Q5VZM2	Q7L523;Q5VZM2	Ras-related GTP-binding protein A;Ras-related GTP-binding protein B	RRAGA;RRAGB	0.238076	0.147844	0.303796	-0.560116	0.427135	0.420562
Q16763	Q16763	Ubiquitin-conjugating enzyme E2 S	UBE2S	0.849172	0.147614	-0.0555003	0.294323	0.207965	0.143669
C4AMC7;Q6VEQ5;A8K0Z3;Q9NQA3;A8MWX3	C4AMC7;Q6VEQ5;A8K0Z3;Q9NQA3	Putative WAS protein family homolog 3;WAS protein family homolog 2;WAS protein family homolog 1;WAS protein family homolog 6	WASH3P;WASH2P;WASH1;WASH6P	1.02665	0.147391	0.0184155	0.0745486	0.281125	0.215474
P13051	P13051	Uracil-DNA glycosylase	UNG	0.345181	0.147049	0.0301559	0.181109	0.59482	-0.217889
Q9NUL3	Q9NUL3	Double-stranded RNA-binding protein Staufen homolog 2	STAU2	0.726895	0.146571	0.0891169	-0.0673166	0.322619	0.241863
Q14728	Q14728	Major facilitator superfamily domain-containing protein 10	MFSD10	1.38858	0.146158	0.0200361	0.198002	0.192145	0.174449
Q9Y2U8	Q9Y2U8	Inner nuclear membrane protein Man1	LEMD3	0.27604	0.14575	0.62586	0.349134	-0.163746	-0.228249
Q96GG9	Q96GG9	DCN1-like protein 1	DCUN1D1	0.523081	0.145501	-0.148906	0.0669195	0.324171	0.33982
Q8WUY8	Q8WUY8	N-acetyltransferase 14	NAT14	0.540979	0.145449	-0.0382988	0.472119	0.106131	0.0418437
Q9Y305	Q9Y305	Acyl-coenzyme A thioesterase 9, mitochondrial	ACOT9	1.02675	0.145187	-0.00729731	0.14033	0.285008	0.162706
Q9UH62	Q9UH62	Armadillo repeat-containing X-linked protein 3	ARMCX3	0.418792	0.14448	-0.274253	0.269317	0.242232	0.340625
O43708	O43708	Maleylacetoacetate isomerase	GSTZ1	1.33068	0.144402	0.0260243	0.159855	0.152157	0.239572
P47813;O14602	P47813;O14602	Eukaryotic translation initiation factor 1A, X-chromosomal;Eukaryotic translation initiation factor 1A, Y-chromosomal	EIF1AX;EIF1AY	1.01302	0.144197	0.151627	-0.0282478	0.212522	0.240885
Q9HB90;Q9NQL2	Q9HB90;Q9NQL2	Ras-related GTP-binding protein C;Ras-related GTP-binding protein D	RRAGC;RRAGD	0.771199	0.143906	0.109822	-0.0682655	0.271402	0.262663
Q9Y3I0	Q9Y3I0	tRNA-splicing ligase RtcB homolog	RTCB	1.08228	0.143383	-0.021502	0.192528	0.177255	0.225252
Q05086	Q05086	Ubiquitin-protein ligase E3A	UBE3A	0.277112	0.142947	0.0424526	0.624765	0.243773	-0.339202
Q2M2I8	Q2M2I8	AP2-associated protein kinase 1	AAK1	0.175794	0.142928	0.398505	0.338671	-0.746158	0.580693
Q92990	Q92990	Glomulin	GLMN	0.142105	0.142716	0.292052	-0.922891	0.668532	0.533169
P09132	P09132	Signal recognition particle 19 kDa protein	SRP19	1.6825	0.142686	0.158385	0.0881499	0.0980189	0.226188
Q6ZSS7	Q6ZSS7	Major facilitator superfamily domain-containing protein 6	MFSD6	0.161595	0.142539	-0.780192	0.731912	0.283255	0.335182
Q9HD67	Q9HD67	Unconventional myosin-X	MYO10	0.181535	0.142523	-0.691379	0.600362	0.182788	0.478322
Q96FZ2	Q96FZ2	Embryonic stem cell-specific 5-hydroxymethylcytosine-binding protein	HMCES	0.225949	0.141675	0.450644	0.473464	-0.547458	0.19005
Q5JTV8	Q5JTV8	Torsin-1A-interacting protein 1	TOR1AIP1	0.581599	0.141375	0.183358	0.402627	-0.0822081	0.0617238
Q96CW1	Q96CW1	AP-2 complex subunit mu	AP2M1	0.790778	0.141337	0.0163206	0.36333	0.074845	0.110851
Q7L1Q6	Q7L1Q6	Basic leucine zipper and W2 domain-containing protein 1	BZW1	0.422816	0.1413	-0.0736908	-0.116094	0.395424	0.359559
Q13268	Q13268	Dehydrogenase/reductase SDR family member 2, mitochondrial	DHRS2	0.639242	0.141246	0.0018677	0.418179	0.0818806	0.0630579
O95059	O95059	Ribonuclease P protein subunit p14	RPP14	0.741702	0.141031	-0.036783	0.0437938	0.293451	0.263662
Q96BJ3	Q96BJ3	Axin interactor, dorsalization-associated protein	AIDA	0.37584	0.140371	0.282201	0.320344	-0.3112	0.270137
O14802	O14802	DNA-directed RNA polymerase III subunit RPC1	POLR3A	1.30768	0.14022	0.0581343	0.0905329	0.256689	0.155522
Q9GZS3	Q9GZS3	WD repeat-containing protein 61;WD repeat-containing protein 61, N-terminally processed	WDR61	0.635852	0.140204	0.332819	0.268739	-0.0151054	-0.0256386
P28074	P28074	Proteasome subunit beta type-5	PSMB5	1.47003	0.139719	0.23812	0.154785	0.0655193	0.100452
P49959	P49959	Double-strand break repair protein MRE11A	MRE11A	0.412117	0.139603	0.105747	0.536137	-0.0937127	0.010242
Q5H9R7	Q5H9R7	Serine/threonine-protein phosphatase 6 regulatory subunit 3	PPP6R3	1.17254	0.139446	0.22021	-0.00523247	0.174912	0.167895
Q96GW9	Q96GW9	Methionine--tRNA ligase, mitochondrial	MARS2	0.346044	0.139343	0.608313	-0.116801	0.0739736	-0.0081131
Q96RQ3	Q96RQ3	Methylcrotonoyl-CoA carboxylase subunit alpha, mitochondrial	MCCC1	2.02122	0.138775	0.131911	0.169754	0.0755086	0.177928
Q15008	Q15008	26S proteasome non-ATPase regulatory subunit 6	PSMD6	2.02424	0.138142	0.202537	0.105806	0.141407	0.102819
Q96J02;Q9H0M0	Q96J02	E3 ubiquitin-protein ligase Itchy homolog	ITCH	2.13019	0.137894	0.075133	0.158679	0.150036	0.167729
O15269	O15269	Serine palmitoyltransferase 1	SPTLC1	0.451456	0.137674	-0.187501	0.406439	0.0944752	0.237284
Q9UBP6	Q9UBP6	tRNA (guanine-N(7)-)-methyltransferase	METTL1	0.175956	0.137537	0.354581	0.421733	0.49939	-0.725555
Q9UJ70	Q9UJ70	N-acetyl-D-glucosamine kinase	NAGK	0.943049	0.137345	0.0833399	0.032	0.316019	0.118022
Q96JC1	Q96JC1	Vam6/Vps39-like protein	VPS39	0.169464	0.137254	0.746641	0.230557	-0.684313	0.256132
P63000;P60763	P63000;P60763	Ras-related C3 botulinum toxin substrate 1;Ras-related C3 botulinum toxin substrate 3	RAC1;RAC3	1.28175	0.13686	0.109303	0.266969	0.0915285	0.0796404
O95757	O95757	Heat shock 70 kDa protein 4L	HSPA4L	2.16904	0.136501	0.0845898	0.17578	0.160974	0.12466
Q9BV44	Q9BV44	THUMP domain-containing protein 3	THUMPD3	0.123071	0.136459	0.488103	0.617061	0.489191	-1.04852
Q13098	Q13098	COP9 signalosome complex subunit 1	GPS1	1.08079	0.136198	0.035487	0.267856	0.0662211	0.175229
P28340	P28340	DNA polymerase delta catalytic subunit	POLD1	2.03479	0.13589	0.112844	0.145672	0.0904617	0.194581
O15320;Q96PC5;Q8IX94;Q86UF2;P0CG41;A4FU28;A4D2H0;Q96RT6	O15320;Q96PC5	cTAGE family member 5;Melanoma inhibitory activity protein 2	CTAGE5;MIA2	0.585238	0.135792	0.397296	-0.0428128	0.0184817	0.170202
Q53H96	Q53H96	Pyrroline-5-carboxylate reductase 3	PYCRL	0.199471	0.13544	0.172211	0.5605	0.399338	-0.590289
P11498	P11498	Pyruvate carboxylase, mitochondrial	PC	0.63996	0.135285	0.120068	-0.111919	0.289283	0.243708
Q9BT78	Q9BT78	COP9 signalosome complex subunit 4	COPS4	0.33511	0.13493	-0.0958572	-0.186051	0.392993	0.428637
P52701	P52701	DNA mismatch repair protein Msh6	MSH6	1.23839	0.13384	0.148758	0.00887567	0.220655	0.157072
Q04323	Q04323	UBX domain-containing protein 1	UBXN1	2.77695	0.133774	0.112854	0.114819	0.164419	0.143006
Q9NRD5	Q9NRD5	PRKCA-binding protein	PICK1	0.123931	0.132706	0.673495	0.243849	-0.981078	0.594557
Q16774	Q16774	Guanylate kinase	GUK1	0.272231	0.132561	0.338338	0.536363	-0.311951	-0.0325068
P32119	P32119	Peroxiredoxin-2	PRDX2	0.724658	0.131577	0.142861	-0.0888359	0.265079	0.207206
P27144	P27144	Adenylate kinase 4, mitochondrial	AK4	1.31823	0.131553	0.0785104	0.181946	0.0477414	0.218014
Q9NUB1	Q9NUB1	Acetyl-coenzyme A synthetase 2-like, mitochondrial	ACSS1	0.303879	0.131353	0.122019	-0.224582	0.591992	0.0359821
Q15738	Q15738	Sterol-4-alpha-carboxylate 3-dehydrogenase, decarboxylating	NSDHL	0.332236	0.130675	-0.229246	-0.0331777	0.372139	0.412986
Q9BZH6	Q9BZH6	WD repeat-containing protein 11	WDR11	0.56126	0.130038	0.0145534	-0.0849137	0.297112	0.293401
Q9Y3L5;P10114	Q9Y3L5;P10114	Ras-related protein Rap-2c;Ras-related protein Rap-2a	RAP2C;RAP2A	0.151417	0.130024	0.45467	0.351373	-0.802941	0.516996
Q9NZI8;REV__Q15833;Q15517	Q9NZI8	Insulin-like growth factor 2 mRNA-binding protein 1	IGF2BP1	0.929716	0.129934	0.0243357	0.0768354	0.299127	0.119437
O43678	O43678	NADH dehydrogenase [ubiquinone] 1 alpha subcomplex subunit 2	NDUFA2	0.199459	0.129804	0.227967	0.767818	-0.121389	-0.355179
Q9NVR2	Q9NVR2	Integrator complex subunit 10	INTS10	1.31235	0.129649	0.161876	0.115014	0.0257514	0.215953
Q9NVH1	Q9NVH1	DnaJ homolog subfamily C member 11	DNAJC11	0.787454	0.129543	-0.0697344	0.202205	0.13579	0.249912
Q6NUM9	Q6NUM9	All-trans-retinol 13,14-reductase	RETSAT	1.05651	0.129371	0.241992	0.0424097	0.192669	0.040414
P12694	P12694	2-oxoisovalerate dehydrogenase subunit alpha, mitochondrial	BCKDHA	0.452303	0.128578	0.222753	0.416604	-0.055746	-0.0693012
Q5JRX3	Q5JRX3	Presequence protease, mitochondrial	PITRM1	0.68315	0.128386	0.172176	-0.0939475	0.147813	0.287501
Q9UBV2	Q9UBV2	Protein sel-1 homolog 1	SEL1L	1.31645	0.128319	0.125281	0.217769	0.145144	0.0250804
P20618	P20618	Proteasome subunit beta type-1	PSMB1	0.516159	0.128016	0.424973	-0.0137876	-0.0150216	0.115899
O15379	O15379	Histone deacetylase 3	HDAC3	0.387668	0.127486	-0.0644554	0.522014	0.0395181	0.0128654
Q96AC1	Q96AC1	Fermitin family homolog 2	FERMT2	0.132813	0.127035	0.569452	0.631992	0.164007	-0.857311
Q02543	Q02543	60S ribosomal protein L18a	RPL18A	0.932903	0.126824	0.0398303	0.0240351	0.175594	0.267835
Q7LBC6	Q7LBC6	Lysine-specific demethylase 3B	KDM3B	2.58463	0.125176	0.143267	0.0965795	0.152306	0.108553
P61006	P61006	Ras-related protein Rab-8A	RAB8A	0.464558	0.125019	0.203592	0.387606	-0.133142	0.0420203
P62875	P62875	DNA-directed RNA polymerases I, II, and III subunit RPABC5	POLR2L	0.198504	0.124811	0.17442	0.772277	-0.25604	-0.191413
Q9UKG9	Q9UKG9	Peroxisomal carnitine O-octanoyltransferase	CROT	1.15309	0.123825	0.156168	0.107399	0.00920588	0.222527
Q13315	Q13315	Serine-protein kinase ATM	ATM	0.949128	0.123455	0.14515	0.064892	0.0147379	0.26904
O15400	O15400	Syntaxin-7	STX7	0.714895	0.123086	0.170653	-0.0564989	0.0849838	0.293207
P05165	P05165	Propionyl-CoA carboxylase alpha chain, mitochondrial	PCCA	0.540049	0.122066	0.127206	0.385138	-0.0489602	0.0248801
O75449;Q9BW62	O75449;Q9BW62	Katanin p60 ATPase-containing subunit A1;Katanin p60 ATPase-containing subunit A-like 1	KATNA1;KATNAL1	0.127848	0.121812	0.855382	-0.795378	0.169113	0.258133
Q9UPN3	Q9UPN3	Microtubule-actin cross-linking factor 1, isoforms 1/2/3/5	MACF1	2.42649	0.121419	0.0926622	0.122359	0.108943	0.161714
Q03169	Q03169	Tumor necrosis factor alpha-induced protein 2	TNFAIP2	0.549858	0.12131	0.201093	0.26429	0.170436	-0.150577
Q9H0W9	Q9H0W9	Ester hydrolase C11orf54	C11orf54	0.170715	0.121107	0.378572	-0.652976	0.273185	0.485647
Q86UU1	Q86UU1	Pleckstrin homology-like domain family B member 1	PHLDB1	0.720547	0.120952	0.124479	0.318074	0.0575758	-0.0163196
Q4V328	Q4V328	GRIP1-associated protein 1	GRIPAP1	1.08582	0.120562	0.0954256	0.0559136	0.258848	0.0720601
Q9BUR4	Q9BUR4	Telomerase Cajal body protein 1	WRAP53	0.712565	0.120439	-0.00604734	-0.00167362	0.263788	0.225688
Q6PJG2	Q6PJG2	ELM2 and SANT domain-containing protein 1	ELMSAN1	0.589964	0.120076	0.15498	-0.127153	0.270334	0.182144
P30154	P30154	Serine/threonine-protein phosphatase 2A 65 kDa regulatory subunit A beta isoform	PPP2R1B	1.43564	0.120019	0.0688372	0.170193	0.0565891	0.184454
Q9UH65	Q9UH65	Switch-associated protein 70	SWAP70	0.148273	0.119771	0.484695	-0.731055	0.189654	0.535789
Q92876	Q92876	Kallikrein-6	KLK6	1.164	0.119586	0.234732	0.028103	0.0984097	0.1171
Q8WXE1	Q8WXE1	ATR-interacting protein	ATRIP	0.52145	0.119341	0.169471	0.344389	0.079073	-0.11557
Q8IWZ3	Q8IWZ3	Ankyrin repeat and KH domain-containing protein 1	ANKHD1	0.657058	0.118811	-0.0550436	0.0340879	0.237783	0.258416
P63241;Q6IS14;Q9GZV4	P63241;Q6IS14	Eukaryotic translation initiation factor 5A-1;Eukaryotic translation initiation factor 5A-1-like	EIF5A;EIF5AL1	0.140046	0.118771	-0.154258	-0.618448	0.619786	0.628006
Q99873;Q9NR22	Q99873	Protein arginine N-methyltransferase 1	PRMT1	1.50934	0.118758	0.124611	0.0297423	0.161839	0.15884
Q6UX53	Q6UX53	Methyltransferase-like protein 7B	METTL7B	1.12176	0.118735	0.048795	0.0611943	0.121794	0.243156
Q92499	Q92499	ATP-dependent RNA helicase DDX1	DDX1	1.21636	0.118576	0.157507	-0.00148977	0.145615	0.172671
Q96D53	Q96D53	AarF domain-containing protein kinase 4	ADCK4	1.08602	0.118497	0.166917	0.210765	4.51356e-05	0.096261
Q9Y223	Q9Y223	Bifunctional UDP-N-acetylglucosamine 2-epimerase/N-acetylmannosamine kinase;UDP-N-acetylglucosamine 2-epimerase (hydrolyzing);N-acetylmannosamine kinase	GNE	0.127668	0.118175	0.268037	-0.812726	0.256558	0.760832
Q6P2E9	Q6P2E9	Enhancer of mRNA-decapping protein 4	EDC4	0.744227	0.118161	-0.0246959	0.0664078	0.1339	0.297033
Q13492;O60641	Q13492	Phosphatidylinositol-binding clathrin assembly protein	PICALM	1.93475	0.118094	0.162041	0.117783	0.132184	0.0603681
Q9UNF0	Q9UNF0	Protein kinase C and casein kinase substrate in neurons protein 2	PACSIN2	0.670494	0.117929	0.102654	-0.0155688	0.0540408	0.330591
O00443	O00443	Phosphatidylinositol 4-phosphate 3-kinase C2 domain-containing subunit alpha	PIK3C2A	0.648904	0.117802	0.221203	0.243666	0.0998606	-0.0935215
Q6P6C2	Q6P6C2	RNA demethylase ALKBH5	ALKBH5	0.117993	0.117595	0.664009	0.453903	0.271631	-0.919164
Q9Y2C4	Q9Y2C4	Nuclease EXOG, mitochondrial	EXOG	0.167777	0.11746	0.330452	-0.117302	-0.461769	0.718458
Q9UKV5	Q9UKV5	E3 ubiquitin-protein ligase AMFR	AMFR	0.374367	0.117445	0.315139	0.108755	0.28333	-0.237445
Q14997	Q14997	Proteasome activator complex subunit 4	PSME4	0.801063	0.117339	0.121788	0.0302821	0.0241287	0.293158
P63172	P63172	Dynein light chain Tctex-type 1	DYNLT1	0.132707	0.116693	0.4739	0.334592	0.48501	-0.826732
Q8WXX5	Q8WXX5	DnaJ homolog subfamily C member 9	DNAJC9	0.297971	0.116492	-0.254589	0.258405	0.453886	0.00826679
O94832;B0I1T2	O94832	Unconventional myosin-Id	MYO1D	0.557613	0.116227	0.219742	0.300483	0.0280686	-0.0833844
Q9Y6E0	Q9Y6E0	Serine/threonine-protein kinase 24;Serine/threonine-protein kinase 24 36 kDa subunit;Serine/threonine-protein kinase 24 12 kDa subunit	STK24	0.242618	0.115813	0.0815894	0.594931	-0.29721	0.0839412
Q12792	Q12792	Twinfilin-1	TWF1	0.473054	0.115783	-0.0147951	-0.0985763	0.309849	0.266653
Q9BR76	Q9BR76	Coronin-1B	CORO1B	0.515879	0.115639	0.274243	0.281208	-0.0556955	-0.0371985
Q8NCA5	Q8NCA5	Protein FAM98A	FAM98A	0.540887	0.115594	0.103823	-0.132446	0.268944	0.222055
Q8NI60	Q8NI60	Atypical kinase ADCK3, mitochondrial	ADCK3	0.616573	0.115101	0.304572	-0.00638409	0.186403	-0.0241867
Q9Y4W6;Q01484	Q9Y4W6	AFG3-like protein 2	AFG3L2	1.36057	0.115078	0.0638004	0.161444	0.0495301	0.185537
Q9BR61	Q9BR61	Acyl-CoA-binding domain-containing protein 6	ACBD6	1.17464	0.114425	0.221389	0.049269	0.0533019	0.133741
Q13011	Q13011	Delta(3,5)-Delta(2,4)-dienoyl-CoA isomerase, mitochondrial	ECH1	0.659827	0.113574	0.0708632	0.328997	0.0523375	0.00209902
Q9Y5L0	Q9Y5L0	Transportin-3	TNPO3	0.297823	0.11324	0.287344	0.00101413	0.416364	-0.251764
Q9BQS8	Q9BQS8	FYVE and coiled-coil domain-containing protein 1	FYCO1	0.678458	0.113182	0.0103314	0.169193	-0.0148201	0.288023
A0FGR8	A0FGR8	Extended synaptotagmin-2	ESYT2	0.93104	0.112847	0.0884024	0.264542	0.0635729	0.0348699
Q9UJS0	Q9UJS0	Calcium-binding mitochondrial carrier protein Aralar2	SLC25A13	1.53141	0.112803	0.069334	0.0943976	0.0900447	0.197434
Q96E52	Q96E52	Metalloendopeptidase OMA1, mitochondrial	OMA1	0.100279	0.112764	1.16612	-0.743644	-0.0536652	0.0822427
P05166	P05166	Propionyl-CoA carboxylase beta chain, mitochondrial	PCCB	0.63898	0.112568	0.078893	0.0620247	0.327864	-0.0185098
P11182	P11182	Lipoamide acyltransferase component of branched-chain alpha-keto acid dehydrogenase complex, mitochondrial	DBT	1.0424	0.111819	0.151139	0.221381	0.029672	0.0450846
Q9Y5T5	Q9Y5T5	Ubiquitin carboxyl-terminal hydrolase 16	USP16	0.445082	0.111536	-0.150605	0.0798867	0.344683	0.17218
Q7Z2T5	Q7Z2T5	TRMT1-like protein	TRMT1L	0.551675	0.111329	0.16345	0.0110908	0.325681	-0.0549072
Q96N96;O43307;Q9NR80	Q96N96	Spermatogenesis-associated protein 13	SPATA13	0.520035	0.111241	-0.146555	0.217695	0.245109	0.128714
Q6P1A2	Q6P1A2	Lysophospholipid acyltransferase 5	LPCAT3	1.50618	0.11067	0.0387288	0.115824	0.108416	0.179711
Q6UXV4	Q6UXV4	MICOS complex subunit MIC27	APOOL	0.678424	0.110668	0.170656	-0.0185049	0.278176	0.0123465
P11177	P11177	Pyruvate dehydrogenase E1 component subunit beta, mitochondrial	PDHB	1.57265	0.110596	0.0292312	0.142163	0.136349	0.134643
P63010	P63010	AP-2 complex subunit beta	AP2B1	1.83136	0.110174	0.0647273	0.101548	0.105234	0.169187
Q96D71	Q96D71	RalBP1-associated Eps domain-containing protein 1	REPS1	0.120609	0.109739	0.490779	0.41188	-0.861843	0.398137
Q9Y496	Q9Y496	Kinesin-like protein KIF3A	KIF3A	0.240542	0.109501	0.473326	0.197032	0.132094	-0.364448
O75880	O75880	Protein SCO1 homolog, mitochondrial	SCO1	0.363866	0.108685	0.303611	0.329835	-0.0980603	-0.100647
P15291	P15291	Beta-1,4-galactosyltransferase 1;Lactose synthase A protein;N-acetyllactosamine synthase;Beta-N-acetylglucosaminylglycopeptide beta-1,4-galactosyltransferase;Beta-N-acetylglucosaminyl-glycolipid beta-1,4-galactosyltransferase;Processed beta-1,4-galactosyltransferase 1	B4GALT1	0.395099	0.108594	0.0464828	0.406842	-0.129903	0.110953
Q8NC60	Q8NC60	Nitric oxide-associated protein 1	NOA1	1.66021	0.108498	0.09749	0.157424	0.134755	0.0443245
Q6P1N0	Q6P1N0	Coiled-coil and C2 domain-containing protein 1A	CC2D1A	0.55213	0.108282	0.0515386	-0.0720897	0.320901	0.132777
Q9NZM3	Q9NZM3	Intersectin-2	ITSN2	0.454691	0.108196	-0.134968	0.0670997	0.165204	0.33545
P51648	P51648	Fatty aldehyde dehydrogenase	ALDH3A2	0.649461	0.108084	0.311376	0.0794696	0.0574922	-0.0160023
Q9BZL6	Q9BZL6	Serine/threonine-protein kinase D2	PRKD2	0.116983	0.107702	-0.852164	0.486812	0.561166	0.234994
A5YKK6	A5YKK6	CCR4-NOT transcription complex subunit 1	CNOT1	1.06091	0.107269	0.053514	0.0358182	0.225002	0.114743
Q5SSJ5	Q5SSJ5	Heterochromatin protein 1-binding protein 3	HP1BP3	0.564029	0.106899	-0.0657692	0.30797	0.146519	0.038877
Q9UL26;Q13636	Q9UL26	Ras-related protein Rab-22A	RAB22A	1.52146	0.106894	0.070481	0.15356	0.154208	0.049329
P28062	P28062	Proteasome subunit beta type-8	PSMB8	0.660898	0.106703	-0.00322662	0.0247096	0.104046	0.301284
P19174	P19174	1-phosphatidylinositol 4,5-bisphosphate phosphodiesterase gamma-1	PLCG1	0.0986068	0.106642	0.520993	-1.03035	0.444483	0.491437
Q9H000	Q9H000	Probable E3 ubiquitin-protein ligase makorin-2	MKRN2	2.07011	0.106517	0.0615755	0.142678	0.101098	0.120717
P25786	P25786	Proteasome subunit alpha type-1	PSMA1	0.801608	0.106278	0.0560563	0.237619	-0.0226122	0.154047
Q9UG63	Q9UG63	ATP-binding cassette sub-family F member 2	ABCF2	0.234335	0.106265	-0.198994	-0.187551	0.430335	0.381268
Q9Y4I1;Q9NQX4	Q9Y4I1;Q9NQX4	Unconventional myosin-Va;Unconventional myosin-Vc	MYO5A;MYO5C	0.142413	0.106224	0.476932	-0.682175	0.436256	0.193882
Q9NW13	Q9NW13	RNA-binding protein 28	RBM28	0.303675	0.106206	0.353826	0.33529	-0.146282	-0.118011
Q8WWK9	Q8WWK9	Cytoskeleton-associated protein 2	CKAP2	0.333	0.10589	-0.181368	0.01236	0.176359	0.416208
Q8NE71	Q8NE71	ATP-binding cassette sub-family F member 1	ABCF1	0.439852	0.105863	0.000551283	-0.00312595	0.40224	0.0237864
Q8N573	Q8N573	Oxidation resistance protein 1	OXR1	0.177336	0.105802	-0.499699	0.219241	0.145457	0.558209
Q9H7Z7	Q9H7Z7	Prostaglandin E synthase 2;Prostaglandin E synthase 2 truncated form	PTGES2	0.961263	0.105578	0.165483	0.205302	0.0277168	0.0238114
Q71RC2	Q71RC2	La-related protein 4	LARP4	0.530761	0.105457	-0.0782229	0.142733	0.0420924	0.315228
Q96H20	Q96H20	Vacuolar-sorting protein SNF8	SNF8	0.15029	0.105306	-0.656992	0.419217	0.348232	0.310766
Q6P587	Q6P587	Acylpyruvase FAHD1, mitochondrial	FAHD1	0.823367	0.105165	0.223175	-0.0219536	0.056052	0.163385
Q9Y606	Q9Y606	tRNA pseudouridine synthase A, mitochondrial	PUS1	0.591433	0.10494	-0.04655	0.082833	0.312121	0.0713574
Q3SXM5	Q3SXM5	Inactive hydroxysteroid dehydrogenase-like protein 1	HSDL1	2.56851	0.104914	0.131757	0.115805	0.0847292	0.0873655
Q16540	Q16540	39S ribosomal protein L23, mitochondrial	MRPL23	0.361555	0.104349	0.379548	0.205698	-0.132965	-0.0348867
Q96E11	Q96E11	Ribosome-recycling factor, mitochondrial	MRRF	0.686519	0.104241	0.0389839	-0.0308477	0.266621	0.142206
Q9Y266	Q9Y266	Nuclear migration protein nudC	NUDC	0.89767	0.10404	0.0412173	0.00101675	0.210859	0.163065
O95721	O95721	Synaptosomal-associated protein 29	SNAP29	0.374991	0.103622	0.267392	0.304198	-0.168229	0.0111278
P10515	P10515	Dihydrolipoyllysine-residue acetyltransferase component of pyruvate dehydrogenase complex, mitochondrial	DLAT	0.459286	0.102914	0.0578242	0.375644	0.00482486	-0.0266382
Q8IVF2	Q8IVF2	Protein AHNAK2	AHNAK2	0.378024	0.102272	-0.1162	0.387937	0.146088	-0.00873739
Q15125	Q15125	3-beta-hydroxysteroid-Delta(8),Delta(7)-isomerase	EBP	0.261384	0.102025	-0.271213	-0.0158239	0.349451	0.345687
P17612;P22612	P17612	cAMP-dependent protein kinase catalytic subunit alpha	PRKACA	0.772969	0.101968	-0.0382074	0.233061	0.132762	0.0802548
Q9NZM1;O75923;REV__P24752	Q9NZM1	Myoferlin	MYOF	1.0478	0.101932	0.0600072	0.225334	0.0650925	0.0572924
P43686	P43686	26S protease regulatory subunit 6B	PSMC4	0.344717	0.101577	0.0185173	0.440559	-0.104263	0.051494
Q16822;P35558	Q16822	Phosphoenolpyruvate carboxykinase [GTP], mitochondrial	PCK2	1.28449	0.101123	0.194519	0.0699178	0.0908868	0.0491673
Q13347	Q13347	Eukaryotic translation initiation factor 3 subunit I	EIF3I	0.359221	0.100872	0.0313001	-0.186474	0.3089	0.249762
P62263	P62263	40S ribosomal protein S14	RPS14	0.235479	0.100492	-0.162939	-0.197813	0.421212	0.341508
P61962	P61962	DDB1- and CUL4-associated factor 7	DCAF7	0.84921	0.100336	0.212831	0.143479	-0.0225641	0.0676004
P47755	P47755	F-actin-capping protein subunit alpha-2	CAPZA2	0.393974	0.100043	0.111084	0.37394	-0.119745	0.0348914
Q9HC21	Q9HC21	Mitochondrial thiamine pyrophosphate carrier	SLC25A19	0.547958	0.0991517	0.0983541	0.292849	0.084	-0.078596
P60228	P60228	Eukaryotic translation initiation factor 3 subunit E	EIF3E	0.449222	0.0991121	0.120422	-0.162513	0.246152	0.192388
Q06546	Q06546	GA-binding protein alpha chain	GABPA	0.143168	0.0982974	-0.0421781	-0.531324	0.605812	0.36088
Q16795	Q16795	NADH dehydrogenase [ubiquinone] 1 alpha subcomplex subunit 9, mitochondrial	NDUFA9	1.77395	0.0980591	0.136234	0.119764	0.0926705	0.0435676
O75915	O75915	PRA1 family protein 3	ARL6IP5	1.12791	0.0979168	0.167187	0.080383	0.00323908	0.140858
Q9NZI7	Q9NZI7	Upstream-binding protein 1	UBP1	0.146964	0.0978312	0.284034	0.442627	0.283536	-0.618872
P35268	P35268	60S ribosomal protein L22	RPL22	0.272064	0.0971459	-0.276869	0.0602489	0.355699	0.249505
O00567	O00567	Nucleolar protein 56	NOP56	0.298788	0.0970414	0.183103	0.41759	-0.144246	-0.068281
Q9Y394	Q9Y394	Dehydrogenase/reductase SDR family member 7	DHRS7	0.969399	0.0963015	-0.0137839	0.13475	0.18367	0.08057
Q15428	Q15428	Splicing factor 3A subunit 2	SF3A2	0.48883	0.0962572	0.0192003	0.0171766	0.00694548	0.341706
Q9P2N6	Q9P2N6	KAT8 regulatory NSL complex subunit 3	KANSL3	0.145131	0.0959497	0.306187	-0.617713	0.419094	0.276231
Q8NBT2	Q8NBT2	Kinetochore protein Spc24	SPC24	0.0975993	0.0957006	0.773649	0.428244	-0.819644	0.000553399
Q9BTE7;Q92564	Q9BTE7;Q92564	DCN1-like protein 5;DCN1-like protein 4	DCUN1D5;DCUN1D4	0.0935805	0.0953938	-0.812709	-0.131146	0.630267	0.695163
Q9Y5R8	Q9Y5R8	Trafficking protein particle complex subunit 1	TRAPPC1	0.0962811	0.0953699	-0.834822	0.592961	0.655678	-0.0323376
P56945	P56945	Breast cancer anti-estrogen resistance protein 1	BCAR1	0.0870556	0.095275	0.616769	-1.02044	0.247051	0.537721
Q08257	Q08257	Quinone oxidoreductase	CRYZ	1.82392	0.0951826	0.0802078	0.122322	0.129304	0.0488965
Q86UY8	Q86UY8	5-nucleotidase domain-containing protein 3	NT5DC3	0.859657	0.0950163	-0.00670977	0.149879	0.197163	0.0397332
O14981	O14981	TATA-binding protein-associated factor 172	BTAF1	0.223281	0.0942561	-0.152569	0.560492	-0.0714362	0.0405374
Q02952	Q02952	A-kinase anchor protein 12	AKAP12	0.634734	0.0931911	0.127665	-0.0710437	0.229036	0.087107
Q5PRF9	Q5PRF9	Protein Smaug homolog 2	SAMD4B	0.468848	0.0927962	0.274828	0.168136	0.0298067	-0.101586
Q8WV24	Q8WV24	Pleckstrin homology-like domain family A member 1	PHLDA1	0.124906	0.0920289	-0.660344	0.527296	0.13233	0.368834
O75746	O75746	Calcium-binding mitochondrial carrier protein Aralar1	SLC25A12	0.387758	0.0912874	0.283652	0.174253	0.0710273	-0.163783
Q9UI32	Q9UI32	Glutaminase liver isoform, mitochondrial	GLS2	0.436927	0.0911942	0.27849	-0.116999	0.032254	0.171032
Q7L592	Q7L592	NADH dehydrogenase [ubiquinone] complex I, assembly factor 7	NDUFAF7	0.474152	0.091037	0.16409	0.240443	0.0883995	-0.128783
Q8NHP6	Q8NHP6	Motile sperm domain-containing protein 2	MOSPD2	0.777727	0.0910306	0.0753518	0.119588	-0.0357769	0.20496
Q5R372	Q5R372	Rab GTPase-activating protein 1-like	RABGAP1L	0.135007	0.0907024	0.516909	0.252564	0.198194	-0.604858
Q13724	Q13724	Mannosyl-oligosaccharide glucosidase	MOGS	1.53393	0.0901517	0.100083	0.0265499	0.135917	0.098057
Q5SRE5	Q5SRE5	Nucleoporin NUP188 homolog	NUP188	0.946978	0.0900352	0.193405	0.0927869	0.0782309	-0.0042823
Q96A26	Q96A26	Protein FAM162A	FAM162A	0.887305	0.089713	0.0360467	-0.00361621	0.158841	0.167581
P09669	P09669	Cytochrome c oxidase subunit 6C	COX6C	0.256479	0.0896929	-0.137637	0.481345	-0.00274928	0.0178128
Q9NWS0	Q9NWS0	PIH1 domain-containing protein 1	PIH1D1	0.437559	0.0892782	0.167241	-0.154533	0.222743	0.121661
Q9BZE9	Q9BZE9	Tether containing UBX domain for GLUT4	ASPSCR1	0.0893969	0.0888727	-0.941784	0.549499	0.392482	0.355294
Q6PD74	Q6PD74	Alpha- and gamma-adaptin-binding protein p34	AAGAB	0.214803	0.0888581	0.0296495	-0.329914	0.309774	0.345923
Q9NVA2	Q9NVA2	Septin-11	SEPT11	0.274576	0.0887347	0.0459228	-0.200143	0.0971016	0.412057
O14734	O14734	Acyl-coenzyme A thioesterase 8	ACOT8	0.988676	0.0883983	0.195493	0.0212865	0.0513956	0.0854185
Q6Q788	Q6Q788	Apolipoprotein A-V	APOA5	0.258979	0.0883488	0.283538	0.346482	-0.16274	-0.113885
Q14573	Q14573	Inositol 1,4,5-trisphosphate receptor type 3	ITPR3	1.38077	0.0880744	0.0895932	0.0152518	0.129887	0.117565
P10644	P10644	cAMP-dependent protein kinase type I-alpha regulatory subunit;cAMP-dependent protein kinase type I-alpha regulatory subunit, N-terminally processed	PRKAR1A	0.585452	0.0878175	0.210768	0.0879287	0.139139	-0.0865653
P55957	P55957	BH3-interacting domain death agonist;BH3-interacting domain death agonist p15;BH3-interacting domain death agonist p13;BH3-interacting domain death agonist p11	BID	0.174224	0.0877679	-0.319139	0.578623	0.100589	-0.00900063
P80404	P80404	4-aminobutyrate aminotransferase, mitochondrial	ABAT	0.326183	0.087711	-0.135511	0.370553	0.109838	0.00596356
P04066	P04066	Tissue alpha-L-fucosidase	FUCA1	0.445866	0.0873922	-0.132427	0.254136	0.0958585	0.132002
Q8NB37	Q8NB37	Parkinson disease 7 domain-containing protein 1	PDDC1	0.159272	0.0872234	-0.316586	-0.19799	0.451812	0.411657
Q8IZ52	Q8IZ52	Chondroitin sulfate synthase 2	CHPF	0.609453	0.0871224	0.0425245	0.267881	0.013486	0.0245979
Q10469	Q10469	Alpha-1,6-mannosyl-glycoprotein 2-beta-N-acetylglucosaminyltransferase	MGAT2	0.257645	0.0871154	0.0316509	0.183291	0.376267	-0.242748
O43286	O43286	Beta-1,4-galactosyltransferase 5	B4GALT5	0.507564	0.0870946	0.227488	0.182621	0.0183427	-0.0800727
Q9BXP2	Q9BXP2	Solute carrier family 12 member 9	SLC12A9	0.759015	0.0870019	-0.00873591	0.0343127	0.215562	0.106869
Q9Y5S1	Q9Y5S1	Transient receptor potential cation channel subfamily V member 2	TRPV2	0.279508	0.0866362	0.203603	-0.270005	0.260471	0.152476
Q9HC36	Q9HC36	rRNA methyltransferase 3, mitochondrial	RNMTL1	1.91555	0.0861999	0.0949861	0.0669858	0.0560342	0.126793
Q9NP92	Q9NP92	28S ribosomal protein S30, mitochondrial	MRPS30	0.532284	0.0861481	0.0235165	-0.0732427	0.221873	0.172446
P45954	P45954	Short/branched chain specific acyl-CoA dehydrogenase, mitochondrial	ACADSB	0.152472	0.0859991	0.409924	-0.51676	0.212725	0.238107
P82673	P82673	28S ribosomal protein S35, mitochondrial	MRPS35	0.303129	0.0859702	0.227562	0.324745	-0.0910175	-0.117408
P29144	P29144	Tripeptidyl-peptidase 2	TPP2	0.928844	0.0858295	0.0807396	0.189732	0.0749469	-0.00210014
P00390	P00390	Glutathione reductase, mitochondrial	GSR	0.300492	0.08578	-0.18492	0.362398	0.0546732	0.110969
Q9H4A6;Q9H4A5	Q9H4A6	Golgi phosphoprotein 3	GOLPH3	0.205925	0.0854303	0.270266	0.351493	-0.347427	0.06739
P61966;Q96PC3	P61966	AP-1 complex subunit sigma-1A	AP1S1	0.211924	0.085429	-0.361784	0.226995	0.313589	0.162916
O95470	O95470	Sphingosine-1-phosphate lyase 1	SGPL1	0.769125	0.0854205	0.226081	0.0180866	0.0415811	0.0559329
P42695	P42695	Condensin-2 complex subunit D3	NCAPD3	0.397183	0.0852637	0.328255	0.0930398	-0.0611005	-0.0191397
Q14244	Q14244	Ensconsin	MAP7	0.502055	0.0852332	0.212159	-0.0731725	0.00509949	0.196847
P30050	P30050	60S ribosomal protein L12	RPL12	1.20206	0.084918	0.0123183	0.123055	0.140953	0.0633458
Q99536	Q99536	Synaptic vesicle membrane protein VAT-1 homolog	VAT1	0.254319	0.0848061	0.0155621	-0.246723	0.327116	0.24327
Q86Y07	Q86Y07	Serine/threonine-protein kinase VRK2	VRK2	0.374628	0.0828197	0.268704	0.20269	-0.0684669	-0.0716483
Q15642	Q15642	Cdc42-interacting protein 4	TRIP10	0.071744	0.0825277	0.671173	-1.08054	0.324149	0.415324
Q9NTJ3	Q9NTJ3	Structural maintenance of chromosomes protein 4	SMC4	0.625361	0.0823001	0.0090168	0.245143	0.0650496	0.0099909
Q7Z2W4	Q7Z2W4	Zinc finger CCCH-type antiviral protein 1	ZC3HAV1	0.696137	0.0816969	0.0188705	-0.0135824	0.208552	0.112948
Q15003	Q15003	Condensin complex subunit 2	NCAPH	0.410143	0.0814424	0.113852	0.297594	-0.034715	-0.050962
Q6IAN0	Q6IAN0	Dehydrogenase/reductase SDR family member 7B	DHRS7B	0.508828	0.080374	-0.0361872	0.244278	0.129413	-0.0160086
Q9UBQ5	Q9UBQ5	Eukaryotic translation initiation factor 3 subunit K	EIF3K	0.182996	0.0803014	0.12549	0.363513	-0.38625	0.218453
P60900	P60900	Proteasome subunit alpha type-6	PSMA6	0.593854	0.0801315	0.249589	0.0311968	0.0383234	0.00141658
P53801	P53801	Pituitary tumor-transforming gene 1 protein-interacting protein	PTTG1IP	0.22063	0.0796849	0.0762037	0.462917	-0.0539863	-0.166394
Q99595	Q99595	Mitochondrial import inner membrane translocase subunit Tim17-A	TIMM17A	0.658168	0.0796206	0.128798	0.0129168	-0.0229352	0.199703
Q15370	Q15370	Transcription elongation factor B polypeptide 2	TCEB2	0.430315	0.0790215	-0.0491084	-0.0394979	0.142244	0.262448
Q13042	Q13042	Cell division cycle protein 16 homolog	CDC16	0.363775	0.0788466	-0.143395	0.21562	0.0226272	0.220534
Q93050	Q93050	V-type proton ATPase 116 kDa subunit a isoform 1	ATP6V0A1	0.184945	0.0786691	-0.284681	0.486549	0.0334066	0.079401
Q68EM7	Q68EM7	Rho GTPase-activating protein 17	ARHGAP17	0.151654	0.0786523	0.474245	-0.175465	-0.306328	0.322157
Q9BTV4	Q9BTV4	Transmembrane protein 43	TMEM43	0.238373	0.0786093	-0.0984186	-0.116204	0.10204	0.42702
Q8N2F6	Q8N2F6	Armadillo repeat-containing protein 10	ARMC10	0.764109	0.0785686	-0.0413298	0.0795811	0.108102	0.167921
Q96AQ6	Q96AQ6	Pre-B-cell leukemia transcription factor-interacting protein 1	PBXIP1	0.20599	0.0783114	-0.0030084	-0.286199	0.242464	0.359989
Q6PCE3	Q6PCE3	Glucose 1,6-bisphosphate synthase	PGM2L1	0.0753441	0.0782251	-0.992774	0.403574	0.469029	0.433071
Q9BQC3	Q9BQC3	Diphthamide biosynthesis protein 2	DPH2	0.638013	0.0780551	0.13666	0.150621	0.0993898	-0.0744502
Q13464	Q13464	Rho-associated protein kinase 1	ROCK1	1.3175	0.0779637	0.0932122	0.0563918	0.137092	0.0251591
Q8IXB1	Q8IXB1	DnaJ homolog subfamily C member 10	DNAJC10	0.51021	0.0778197	0.142946	0.206842	0.0474896	-0.085998
O75521	O75521	Enoyl-CoA delta isomerase 2, mitochondrial	ECI2	0.813842	0.0775603	0.101552	-0.0429477	0.115208	0.136428
Q96HN2	Q96HN2	Putative adenosylhomocysteinase 3	AHCYL2	0.0979202	0.0773118	-0.255395	0.558169	0.535384	-0.528911
O43684	O43684	Mitotic checkpoint protein BUB3	BUB3	1.67421	0.0771028	0.126909	0.0735334	0.0491029	0.0588658
Q9ULH0	Q9ULH0	Kinase D-interacting substrate of 220 kDa	KIDINS220	0.716019	0.0769211	0.0425235	0.209442	-0.001407	0.0571256
O14686	O14686	Histone-lysine N-methyltransferase 2D	KMT2D	0.211569	0.0766269	0.332135	-0.185302	0.292558	-0.132883
P16383	P16383	GC-rich sequence DNA-binding factor 2	GCFC2	0.096383	0.076381	-0.644039	0.00659512	0.680956	0.262012
P62081	P62081	40S ribosomal protein S7	RPS7	0.272657	0.0763596	-0.210846	0.0341734	0.197175	0.284935
P41227;Q9BSU3	P41227	N-alpha-acetyltransferase 10	NAA10	0.189043	0.0760662	0.181343	-0.371611	0.24528	0.249253
Q969T4;Q96LR5;P51965	Q969T4;Q96LR5	Ubiquitin-conjugating enzyme E2 E3;Ubiquitin-conjugating enzyme E2 E2	UBE2E3;UBE2E2	0.0763766	0.0758684	0.296462	-0.929575	0.332531	0.604056
Q9H4H8	Q9H4H8	Protein FAM83D	FAM83D	0.589159	0.0757459	0.163282	0.173514	0.00571686	-0.0395293
Q96EL2	Q96EL2	28S ribosomal protein S24, mitochondrial	MRPS24	0.896171	0.0753166	0.018959	0.153047	0.119599	0.00966182
Q96I99	Q96I99	Succinyl-CoA ligase [GDP-forming] subunit beta, mitochondrial	SUCLG2	1.11438	0.0752215	0.0864989	0.0129015	0.0541663	0.147319
Q9ULX3	Q9ULX3	RNA-binding protein NOB1	NOB1	0.099751	0.075103	0.514893	0.21969	0.258977	-0.693148
O75436	O75436	Vacuolar protein sorting-associated protein 26A	VPS26A	0.190182	0.0749267	-0.1646	-0.193203	0.353028	0.304482
P12081	P12081	Histidine--tRNA ligase, cytoplasmic	HARS	0.318158	0.0747774	-0.131737	-0.0325986	0.214395	0.24905
Q9Y281	Q9Y281	Cofilin-2	CFL2	0.306549	0.074713	0.311917	0.118257	0.0159366	-0.147258
Q15036	Q15036	Sorting nexin-17	SNX17	0.164112	0.0745732	-0.00774032	-0.36046	0.286077	0.380416
Q9Y230	Q9Y230	RuvB-like 2	RUVBL2	0.511879	0.0745348	0.0590662	-0.0868131	0.127898	0.197988
P17540	P17540	Creatine kinase S-type, mitochondrial	CKMT2	0.288083	0.0744776	0.351926	-0.00453685	0.075304	-0.124783
Q9Y3C8	Q9Y3C8	Ubiquitin-fold modifier-conjugating enzyme 1	UFC1	0.0885957	0.0743223	0.460238	-0.793883	0.356155	0.274779
Q9BU23	Q9BU23	Lipase maturation factor 2	LMF2	1.05287	0.0742681	0.0587125	0.0531438	0.160874	0.0243419
Q15070	Q15070	Mitochondrial inner membrane protein OXA1L	OXA1L	0.23214	0.0740874	0.435865	-0.0912832	-0.0396811	-0.00855112
O15126	O15126	Secretory carrier-associated membrane protein 1	SCAMP1	0.457374	0.0739543	-0.0152995	0.237805	0.125814	-0.052502
O00499	O00499	Myc box-dependent-interacting protein 1	BIN1	0.072814	0.0738764	0.325926	-0.965275	0.428277	0.506577
Q8IZ81	Q8IZ81	ELMO domain-containing protein 2	ELMOD2	0.361538	0.0737649	0.0484893	0.312324	-0.0490331	-0.0167211
Q8TC12;Q96NR8	Q8TC12	Retinol dehydrogenase 11	RDH11	0.557689	0.0735654	0.210202	0.117209	-0.0248139	-0.00833565
Q9H2K2	Q9H2K2	Tankyrase-2	TNKS2	0.310355	0.0735438	0.270485	0.167913	-0.158751	0.0145274
Q99797	Q99797	Mitochondrial intermediate peptidase	MIPEP	0.325945	0.0732616	-0.0578594	-0.0832268	0.1375	0.296633
A0MZ66	A0MZ66	Shootin-1	KIAA1598	0.0960221	0.0730033	-0.704079	0.199841	0.494189	0.302062
Q9NPA0	Q9NPA0	ER membrane protein complex subunit 7	EMC7	0.308973	0.0729323	0.00391261	0.319423	-0.122902	0.0912946
Q92738	Q92738	USP6 N-terminal-like protein	USP6NL	0.0629871	0.0728955	-0.650495	1.19255	-0.183012	-0.0674616
Q9BRJ7	Q9BRJ7	Protein syndesmos	NUDT16L1	0.361259	0.0728681	0.145868	-0.101969	-0.0138524	0.261425
Q14108	Q14108	Lysosome membrane protein 2	SCARB2	0.544474	0.0721562	0.125541	0.144389	0.112298	-0.0936031
Q9H0U6	Q9H0U6	39S ribosomal protein L18, mitochondrial	MRPL18	0.094186	0.0720964	-0.35472	0.848377	-0.0217388	-0.183532
Q96KA5	Q96KA5	Cleft lip and palate transmembrane protein 1-like protein	CLPTM1L	0.332263	0.0719043	0.129417	-0.0316478	-0.097473	0.28732
Q9UFC0	Q9UFC0	Leucine-rich repeat and WD repeat-containing protein 1	LRWD1	0.622098	0.0718642	0.129468	-0.074713	0.111507	0.121195
Q9Y4E8	Q9Y4E8	Ubiquitin carboxyl-terminal hydrolase 15	USP15	0.0814916	0.071501	-0.825147	0.38074	0.493894	0.236517
Q9BXJ8	Q9BXJ8	Transmembrane protein 120A	TMEM120A	0.105389	0.0714267	-0.549971	0.607447	0.0500716	0.178159
Q9NXH9	Q9NXH9	tRNA (guanine(26)-N(2))-dimethyltransferase	TRMT1	0.175479	0.0711511	-0.130777	-0.215778	0.432494	0.198665
Q9NTX5	Q9NTX5	Ethylmalonyl-CoA decarboxylase	ECHDC1	0.973815	0.0704898	0.00954872	0.115851	0.130737	0.025822
Q9NP97;Q8TF09	Q9NP97;Q8TF09	Dynein light chain roadblock-type 1;Dynein light chain roadblock-type 2	DYNLRB1;DYNLRB2	0.22728	0.0699205	0.123223	0.371502	-0.044973	-0.170069
Q9UN37	Q9UN37	Vacuolar protein sorting-associated protein 4A	VPS4A	0.0759973	0.0698666	0.455223	-0.875086	0.304121	0.395209
P53680	P53680	AP-2 complex subunit sigma	AP2S1	0.333435	0.0698394	0.226915	0.201222	-0.0712627	-0.0775167
Q8ND04	Q8ND04	Protein SMG8	SMG8	0.0960991	0.0694037	0.32075	-0.590435	0.57774	-0.0304396
O75165	O75165	DnaJ homolog subfamily C member 13	DNAJC13	0.309204	0.0693738	0.306039	0.103542	-0.0785166	-0.0535699
Q86Y79	Q86Y79	Probable peptidyl-tRNA hydrolase	PTRH1	0.448886	0.0689414	0.176323	-0.114269	0.113962	0.0997502
Q96EI5;Q9H3H9	Q96EI5;Q9H3H9	Transcription elongation factor A protein-like 4;Transcription elongation factor A protein-like 2	TCEAL4;TCEAL2	0.325945	0.0688495	0.13172	-0.0975962	-0.0334762	0.27475
Q9BTE1	Q9BTE1	Dynactin subunit 5	DCTN5	0.0761657	0.0682729	0.268993	-0.85031	0.454139	0.40027
P07203	P07203	Glutathione peroxidase 1	GPX1	0.72101	0.0676377	0.119466	0.151187	-0.0150454	0.0149434
Q9NZC3	Q9NZC3	Glycerophosphodiester phosphodiesterase 1	GDE1	0.224833	0.0676061	-0.223931	0.326139	0.131383	0.0368336
Q9UKK9	Q9UKK9	ADP-sugar pyrophosphatase	NUDT5	0.201167	0.0674234	-0.217847	-0.012833	0.383196	0.117178
Q9Y287	Q9Y287	Integral membrane protein 2B;BRI2, membrane form;BRI2 intracellular domain;BRI2C, soluble form;Bri23 peptide	ITM2B	0.625689	0.0673922	0.153525	0.103979	-0.0602072	0.0722715
Q969X5	Q969X5	Endoplasmic reticulum-Golgi intermediate compartment protein 1	ERGIC1	0.561606	0.0673722	0.174904	-0.0632051	0.0495307	0.108259
Q53FA7	Q53FA7	Quinone oxidoreductase PIG3	TP53I3	0.0365585	0.0669056	-0.827539	-1.06392	1.4668	0.69228
P55899	P55899	IgG receptor FcRn large subunit p51	FCGRT	0.522377	0.0669031	0.190474	0.108696	-0.059133	0.0275752
P25787	P25787	Proteasome subunit alpha type-2	PSMA2	0.125408	0.0666602	0.197602	0.482497	0.0108961	-0.424354
Q7Z333	Q7Z333	Probable helicase senataxin	SETX	0.264414	0.0664486	-0.143634	0.212082	-0.053609	0.250956
Q92947	Q92947	Glutaryl-CoA dehydrogenase, mitochondrial	GCDH	0.520316	0.0662181	0.0147683	0.215059	-0.0296291	0.0646744
O95479	O95479	GDH/6PGL endoplasmic bifunctional protein;Glucose 1-dehydrogenase;6-phosphogluconolactonase	H6PD	0.102286	0.0662098	0.508376	-0.571932	0.154517	0.173878
P51116	P51116	Fragile X mental retardation syndrome-related protein 2	FXR2	0.274503	0.0659602	-0.0567835	0.321696	-0.0890352	0.0879633
P46934	P46934	E3 ubiquitin-protein ligase NEDD4	NEDD4	0.102373	0.0657126	0.435211	-0.58789	0.270113	0.145416
Q9BTE6	Q9BTE6	Alanyl-tRNA editing protein Aarsd1	AARSD1	0.363647	0.065519	0.165106	0.083978	0.157956	-0.144965
Q9P2R3	Q9P2R3	Rabankyrin-5	ANKFY1	0.433236	0.0654505	-0.074609	0.162072	-0.00301498	0.177355
O15438	O15438	Canalicular multispecific organic anion transporter 2	ABCC3	0.493288	0.065161	0.192082	-0.0177868	0.121581	-0.0352324
Q9BS26	Q9BS26	Endoplasmic reticulum resident protein 44	ERP44	0.360755	0.0650639	0.0935148	0.258641	-0.036291	-0.0556095
Q9UJA5	Q9UJA5	tRNA (adenine(58)-N(1))-methyltransferase non-catalytic subunit TRM6	TRMT6	0.190459	0.0650574	-0.0596117	-0.230029	0.228739	0.321131
Q96DM3	Q96DM3	Uncharacterized protein C18orf8	C18orf8	0.688432	0.0649125	0.0749533	-0.0373188	0.0630166	0.158999
Q9HD20	Q9HD20	Manganese-transporting ATPase 13A1	ATP13A1	0.361645	0.0648878	-0.0317022	-0.0714843	0.120376	0.242362
Q9Y2Z4	Q9Y2Z4	Tyrosine--tRNA ligase, mitochondrial	YARS2	1.17928	0.0645789	0.0457963	0.132896	0.0405191	0.0391041
O75818	O75818	Ribonuclease P protein subunit p40	RPP40	0.315162	0.0643962	0.0418693	0.179826	0.191594	-0.155705
P12956	P12956	X-ray repair cross-complementing protein 6	XRCC6	0.550664	0.0643061	-0.023474	0.110681	0.180384	-0.0103668
Q9H9J2	Q9H9J2	39S ribosomal protein L44, mitochondrial	MRPL44	0.301683	0.0642182	0.0468397	0.302969	-0.0114219	-0.0815142
Q9BZF1	Q9BZF1	Oxysterol-binding protein-related protein 8	OSBPL8	0.669841	0.0642046	-0.0205145	0.138147	0.00917472	0.130011
Q8N8N7	Q8N8N7	Prostaglandin reductase 2	PTGR2	0.0790646	0.0638796	0.683582	-0.509984	0.371833	-0.289912
A6NDG6	A6NDG6	Phosphoglycolate phosphatase	PGP	0.0604936	0.0635856	0.263693	-0.993378	0.541202	0.442825
O00231	O00231	26S proteasome non-ATPase regulatory subunit 11	PSMD11	0.527639	0.0632351	-0.0735923	0.116429	0.0542101	0.155894
O75503	O75503	Ceroid-lipofuscinosis neuronal protein 5	CLN5	0.0841404	0.0630522	0.416186	0.559727	-0.165231	-0.558473
Q9NPH0	Q9NPH0	Lysophosphatidic acid phosphatase type 6	ACP6	0.264893	0.063	-0.118409	-0.0723226	0.238508	0.204224
Q96LJ7	Q96LJ7	Dehydrogenase/reductase SDR family member 1	DHRS1	0.234286	0.0623108	-0.103863	-0.0708001	0.0820244	0.341882
P39019	P39019	40S ribosomal protein S19	RPS19	0.304874	0.0618882	-0.0113642	-0.119261	0.245135	0.133044
Q9H3P2	Q9H3P2	Negative elongation factor A	NELFA	0.462667	0.0617219	0.0266919	0.22505	-0.0159746	0.0111201
O15397	O15397	Importin-8	IPO8	0.165555	0.0613705	-0.02222	-0.184968	0.00185283	0.450817
Q9UI09	Q9UI09	NADH dehydrogenase [ubiquinone] 1 alpha subcomplex subunit 12	NDUFA12	0.457905	0.061056	0.124841	0.180081	-0.00350924	-0.0571883
P37268	P37268	Squalene synthase	FDFT1	0.232748	0.0606524	-0.0118885	-0.185962	0.19075	0.24971
Q7Z739	Q7Z739	YTH domain-containing family protein 3	YTHDF3	0.287027	0.0604732	-0.126461	0.0632044	0.274336	0.0308129
Q9Y2Q3	Q9Y2Q3	Glutathione S-transferase kappa 1	GSTK1	0.494567	0.0601738	0.109302	-0.0863177	0.0760131	0.141698
Q9H0V9	Q9H0V9	VIP36-like protein	LMAN2L	0.280558	0.0598767	-0.0357789	0.10932	-0.104874	0.270841
O75427	O75427	Leucine-rich repeat and calponin homology domain-containing protein 4	LRCH4	0.322245	0.059447	0.253178	0.0458836	-0.102565	0.0412915
Q96J01	Q96J01	THO complex subunit 3	THOC3	0.124634	0.0590498	-0.100318	0.567166	-0.104417	-0.126231
P20340	P20340	Ras-related protein Rab-6A	RAB6A	0.676872	0.0585318	0.0409231	0.166475	0.0246792	0.00204971
O15084	O15084	Serine/threonine-protein phosphatase 6 regulatory ankyrin repeat subunit A	ANKRD28	0.150497	0.0584863	0.280427	0.00326462	-0.319888	0.270141
Q9BYK8	Q9BYK8	Helicase with zinc finger domain 2	HELZ2	0.504388	0.0582455	0.116695	0.163202	-0.0189714	-0.0279431
P30044	P30044	Peroxiredoxin-5, mitochondrial	PRDX5	0.0609984	0.0581472	-0.296018	-0.676854	0.607201	0.59826
Q8NB90	Q8NB90	Spermatogenesis-associated protein 5	SPATA5	0.0563398	0.058143	0.676312	-0.909481	0.0286322	0.437109
Q9UKN8	Q9UKN8	General transcription factor 3C polypeptide 4	GTF3C4	0.373889	0.0577407	0.0497435	0.129863	-0.114577	0.165933
Q15334	Q15334	Lethal(2) giant larvae protein homolog 1	LLGL1	0.362339	0.0574631	0.177217	0.157988	-0.0611789	-0.0441733
Q9UJC3	Q9UJC3	Protein Hook homolog 1	HOOK1	0.0620618	0.0574407	-0.790048	-0.0513458	0.564543	0.506613
Q8N8R5	Q8N8R5	UPF0565 protein C2orf69	C2orf69	0.218949	0.0571659	-0.0769402	0.316776	-0.115763	0.10459
P42696	P42696	RNA-binding protein 34	RBM34	0.4201	0.0571647	0.177973	0.0621734	0.0798853	-0.0913729
Q16706	Q16706	Alpha-mannosidase 2	MAN2A1	0.239871	0.0570576	-0.00303742	0.0835251	-0.1438	0.291543
Q9Y2L9	Q9Y2L9	Leucine-rich repeat and calponin homology domain-containing protein 1	LRCH1	0.3352	0.0570535	0.152377	0.152861	0.0582233	-0.135248
Q6RFH5	Q6RFH5	WD repeat-containing protein 74	WDR74	0.223228	0.0570238	-0.0035861	0.129703	0.279005	-0.177027
P48730;P49674	P48730;P49674	Casein kinase I isoform delta;Casein kinase I isoform epsilon	CSNK1D;CSNK1E	0.460803	0.0569822	-0.0476565	-0.00438853	0.177675	0.102299
Q14126	Q14126	Desmoglein-2	DSG2	1.08486	0.0568603	0.075169	0.0073994	0.0364383	0.108434
P05783;CON__H-INV:HIT000015463	P05783	Keratin, type I cytoskeletal 18	KRT18	0.205739	0.0562741	0.232833	0.229515	-0.0695441	-0.167708
O75251	O75251	NADH dehydrogenase [ubiquinone] iron-sulfur protein 7, mitochondrial	NDUFS7	1.08342	0.0560491	0.0890767	0.0808373	0.0612947	-0.00701235
Q9H0H0	Q9H0H0	Integrator complex subunit 2	INTS2	0.133147	0.0560042	0.0323899	0.491059	-0.134714	-0.164718
Q13423	Q13423	NAD(P) transhydrogenase, mitochondrial	NNT	1.40615	0.0558278	0.0331844	0.10175	0.0356311	0.0527456
P04040	P04040	Catalase	CAT	0.385255	0.0557632	-0.0695037	0.200673	0.0928103	-0.00092715
Q8WWY3	Q8WWY3	U4/U6 small nuclear ribonucleoprotein Prp31	PRPF31	0.193989	0.0554714	0.256894	0.221525	-0.100583	-0.15595
P28288	P28288	ATP-binding cassette sub-family D member 3	ABCD3	0.397447	0.0549395	0.131402	0.0641206	0.131107	-0.106871
Q8TF39	Q8TF39	Zinc finger protein 483	ZNF483	0.0376204	0.0545169	0.163464	-1.28787	0.348242	0.994231
Q9NVV4	Q9NVV4	Poly(A) RNA polymerase, mitochondrial	MTPAP	0.864044	0.0545024	0.105041	0.0904777	0.0352454	-0.0127544
O76003	O76003	Glutaredoxin-3	GLRX3	0.0898114	0.0540692	-0.23137	-0.365648	0.50985	0.303444
O15155	O15155	BET1 homolog	BET1	0.213065	0.0540306	0.198621	0.236791	-0.0757216	-0.143568
Q9P2E3	Q9P2E3	NFX1-type zinc finger-containing protein 1	ZNFX1	0.0521271	0.0536396	0.679415	-0.925479	0.106983	0.35364
Q86UA1	Q86UA1	Pre-mRNA-processing factor 39	PRPF39	0.246921	0.0529985	0.276813	-0.0987992	0.071543	-0.0375623
Q96TC7	Q96TC7	Regulator of microtubule dynamics protein 3	RMDN3	0.349945	0.0528647	-0.11756	0.0694305	0.167281	0.0923065
P28331	P28331	NADH-ubiquinone oxidoreductase 75 kDa subunit, mitochondrial	NDUFS1	0.548666	0.0526171	0.0293608	-0.0293647	0.16304	0.0474328
Q9BWM7	Q9BWM7	Sideroflexin-3	SFXN3	1.44579	0.0519634	0.0395012	0.0223348	0.0567127	0.0893048
Q9BTX1	Q9BTX1	Nucleoporin NDC1	NDC1	0.221451	0.0518626	0.0227864	0.284556	0.0477544	-0.147646
Q14966	Q14966	Zinc finger protein 638	ZNF638	0.408143	0.0518055	-0.0867824	0.0456897	0.0891794	0.159135
P01130	P01130	Low-density lipoprotein receptor	LDLR	0.282195	0.05172	-0.14184	0.0317461	0.178637	0.138338
O15213	O15213	WD repeat-containing protein 46	WDR46	0.189491	0.0515611	0.311747	0.0957555	-0.16235	-0.0389087
O60664	O60664	Perilipin-3	PLIN3	0.295032	0.0514729	0.101086	-0.123131	0.202124	0.0258131
O00267	O00267	Transcription elongation factor SPT5	SUPT5H	0.124815	0.0512782	0.475643	0.011229	-0.183681	-0.0980785
Q14165	Q14165	Malectin	MLEC	0.326565	0.0512146	-0.0891655	0.169267	0.14213	-0.0173724
Q9P032	Q9P032	NADH dehydrogenase [ubiquinone] 1 alpha subcomplex assembly factor 4	NDUFAF4	0.272959	0.0510446	0.000925764	-0.131417	0.185266	0.149404
Q9NRL3	Q9NRL3	Striatin-4	STRN4	0.720042	0.0508665	0.0640755	0.118779	-0.0274793	0.0480901
P51665	P51665	26S proteasome non-ATPase regulatory subunit 7	PSMD7	0.840163	0.0508158	0.00847268	0.0787582	0.00621057	0.109822
P30876	P30876	DNA-directed RNA polymerase II subunit RPB2	POLR2B	0.375436	0.0506497	0.101975	0.170774	0.00899409	-0.0791439
Q8WUF5	Q8WUF5	RelA-associated inhibitor	PPP1R13L	0.0657832	0.0504075	-0.700614	0.485703	0.11589	0.30065
P48735	P48735	Isocitrate dehydrogenase [NADP], mitochondrial	IDH2	0.0741975	0.0503723	0.740793	-0.0836778	-0.273258	-0.182368
Q8NAP3	Q8NAP3	Zinc finger and BTB domain-containing protein 38	ZBTB38	0.0606406	0.05036	-0.794717	0.322369	0.301861	0.371927
Q6PI48	Q6PI48	Aspartate--tRNA ligase, mitochondrial	DARS2	1.72491	0.0501891	0.0747967	0.0603055	0.039603	0.026051
P06703	P06703	Protein S100-A6	S100A6	0.043685	0.0497687	-0.564878	-0.646203	0.605825	0.804331
P53365	P53365	Arfaptin-2	ARFIP2	0.065728	0.0497082	0.365257	0.501008	-0.0160605	-0.651371
Q07866	Q07866	Kinesin light chain 1	KLC1	0.45018	0.0496622	-0.0213865	0.178034	0.0496978	-0.0076967
P43246	P43246	DNA mismatch repair protein Msh2	MSH2	0.527595	0.0493937	0.118408	-0.0260476	0.115714	-0.0105001
Q9NZ45	Q9NZ45	CDGSH iron-sulfur domain-containing protein 1	CISD1	0.176777	0.0493133	-0.000886694	0.262797	0.150073	-0.21473
Q14157	Q14157	Ubiquitin-associated protein 2-like	UBAP2L	0.246882	0.0490269	-0.0388825	-0.119719	0.157636	0.197073
P57678	P57678	Gem-associated protein 4	GEMIN4	0.706446	0.0489397	-0.00267071	0.112525	0.0860815	-0.000177205
P00367;P49448	P00367;P49448	Glutamate dehydrogenase 1, mitochondrial;Glutamate dehydrogenase 2, mitochondrial	GLUD1;GLUD2	0.563772	0.0486588	0.0638077	-0.0573687	0.0829072	0.105289
O95456	O95456	Proteasome assembly chaperone 1	PSMG1	0.222418	0.0485429	-0.0576517	-0.10953	0.255648	0.105706
Q04726;Q04724;Q04727;Q04725	Q04726;Q04724;Q04727	Transducin-like enhancer protein 3;Transducin-like enhancer protein 1;Transducin-like enhancer protein 4	TLE3;TLE1;TLE4	0.867262	0.0483538	-0.014519	0.0376763	0.0904915	0.0797662
O60942	O60942	mRNA-capping enzyme;Polynucleotide 5-triphosphatase;mRNA guanylyltransferase	RNGTT	0.0905152	0.0479799	0.41984	-0.322057	-0.212015	0.306152
Q9BQ67	Q9BQ67	Glutamate-rich WD repeat-containing protein 1	GRWD1	0.290135	0.0476923	0.174434	0.108665	-0.124846	0.0325162
Q6NXR4	Q6NXR4	TELO2-interacting protein 2	TTI2	0.0504687	0.0476582	0.373717	-0.905355	0.376143	0.346127
Q92541	Q92541	RNA polymerase-associated protein RTF1 homolog	RTF1	0.91257	0.0474736	0.0763777	-0.0151983	0.0815862	0.0471289
Q14692	Q14692	Ribosome biogenesis protein BMS1 homolog	BMS1	0.333608	0.0474191	-0.0184781	-0.0755024	0.117263	0.166394
O95825	O95825	Quinone oxidoreductase-like protein 1	CRYZL1	0.0285916	0.0472595	0.181117	1.53699	-0.780661	-0.748407
Q9H7Z6	Q9H7Z6	Histone acetyltransferase KAT8	KAT8	0.0900167	0.0471696	0.423296	0.2288	-0.418535	-0.0448831
Q8NE62	Q8NE62	Choline dehydrogenase, mitochondrial	CHDH	0.196828	0.046888	0.258913	0.0296227	0.0746172	-0.175601
Q5TA45	Q5TA45	Integrator complex subunit 11	CPSF3L	0.224138	0.0467647	0.176803	0.176841	-0.0208376	-0.145748
Q9Y2W6	Q9Y2W6	Tudor and KH domain-containing protein	TDRKH	0.181836	0.0467061	-0.0146068	-0.0941523	-0.0326438	0.328227
Q8NCG7	Q8NCG7	Sn1-specific diacylglycerol lipase beta	DAGLB	0.180801	0.0463782	-0.197196	0.220818	0.171994	-0.0101033
P25205	P25205	DNA replication licensing factor MCM3	MCM3	0.154355	0.0463103	-0.0528807	0.37459	-0.0617386	-0.0747293
Q6UXN9	Q6UXN9	WD repeat-containing protein 82	WDR82	1.00118	0.0457776	0.0713977	0.0837548	0.028263	-0.000305176
O95071	O95071	E3 ubiquitin-protein ligase UBR5	UBR5	0.18988	0.0456865	0.0163049	0.305014	-0.101914	-0.0366595
Q9HAV7	Q9HAV7	GrpE protein homolog 1, mitochondrial	GRPEL1	0.590048	0.045562	0.125956	0.0528286	-0.0330477	0.0365106
Q9HCG8	Q9HCG8	Pre-mRNA-splicing factor CWC22 homolog	CWC22	0.0666738	0.0451562	0.673879	0.111569	-0.284768	-0.320055
P61026	P61026	Ras-related protein Rab-10	RAB10	0.571057	0.0450755	0.0652256	0.0556866	0.108095	-0.0487055
Q9UL03;Q5JSJ4	Q9UL03	Integrator complex subunit 6	INTS6	0.0471235	0.0450495	-0.205681	0.995654	-0.410731	-0.199045
Q02978	Q02978	Mitochondrial 2-oxoglutarate/malate carrier protein	SLC25A11	0.151607	0.0449483	-0.182249	-0.094549	0.257762	0.198829
Q9BWH6	Q9BWH6	RNA polymerase II-associated protein 1	RPAP1	0.108813	0.044684	-0.384804	0.223524	0.11973	0.220286
Q8NBX0	Q8NBX0	Saccharopine dehydrogenase-like oxidoreductase	SCCPDH	0.439674	0.0446449	-0.0476334	0.022336	0.153623	0.0502542
Q9BSC4	Q9BSC4	Nucleolar protein 10	NOL10	0.28366	0.0444357	-0.0138923	0.224768	0.0117346	-0.0448674
Q2PZI1;Q6NUT2	Q2PZI1	Probable C-mannosyltransferase DPY19L1	DPY19L1	0.141388	0.0443745	-0.0659925	-0.0649303	0.385031	-0.0766097
Q6IA86	Q6IA86	Elongator complex protein 2	ELP2	0.0655902	0.0439944	0.424641	0.276184	0.0853035	-0.61015
Q9BRJ2	Q9BRJ2	39S ribosomal protein L45, mitochondrial	MRPL45	0.403293	0.0435449	0.0147803	-0.0631087	0.0809393	0.141569
O43674	O43674	NADH dehydrogenase [ubiquinone] 1 beta subcomplex subunit 5, mitochondrial	NDUFB5	0.456333	0.0431977	-0.0423387	0.0254805	0.043031	0.146618
Q9Y4P3	Q9Y4P3	Transducin beta-like protein 2	TBL2	0.171131	0.0429823	-0.214648	0.0800607	0.227286	0.0792306
O75821	O75821	Eukaryotic translation initiation factor 3 subunit G	EIF3G	0.0954752	0.042595	-0.00574996	-0.379515	0.302254	0.253391
Q86Y82	Q86Y82	Syntaxin-12	STX12	0.309833	0.0425863	0.169306	-0.0744027	0.0904743	-0.0150326
Q8TCY9	Q8TCY9	Up-regulator of cell proliferation	URGCP	0.0875058	0.0424137	0.281226	-0.456722	0.190188	0.154963
Q93009	Q93009	Ubiquitin carboxyl-terminal hydrolase 7	USP7	0.186096	0.0423796	0.116999	0.243854	-0.0643959	-0.126938
P13010	P13010	X-ray repair cross-complementing protein 5	XRCC5	0.329534	0.0423273	0.145999	0.100432	0.00685608	-0.0839782
Q9Y6X5;Q6UWV6	Q9Y6X5	Bis(5-adenosyl)-triphosphatase ENPP4	ENPP4	0.500301	0.0421473	0.141014	-0.00870906	-0.00706902	0.0433535
P51114	P51114	Fragile X mental retardation syndrome-related protein 1	FXR1	0.246734	0.0419102	0.0668317	0.192479	0.0330813	-0.124752
O94901	O94901	SUN domain-containing protein 1	SUN1	0.28405	0.0419071	0.121633	0.15595	-0.0846632	-0.0252912
O75147	O75147	Obscurin-like protein 1	OBSL1	0.148947	0.0414507	-0.207596	0.0505478	0.288046	0.0348045
O75190;Q8WWF6;Q8NHS0	O75190	DnaJ homolog subfamily B member 6	DNAJB6	0.519945	0.0413079	-0.00446706	0.100005	0.0965713	-0.0268781
Q6ZMI0	Q6ZMI0	Protein phosphatase 1 regulatory subunit 21	PPP1R21	0.0712281	0.0409797	-0.393122	0.36407	-0.193308	0.38628
Q96SB4;Q9UPE1	Q96SB4	SRSF protein kinase 1	SRPK1	0.204149	0.0409131	-0.176224	0.102238	0.16937	0.0682685
Q96HC4	Q96HC4	PDZ and LIM domain protein 5	PDLIM5	0.121169	0.0404886	-0.198385	-0.128351	0.27504	0.213651
Q9NW15	Q9NW15	Anoctamin-10	ANO10	0.298064	0.0404832	-0.0554728	-0.0412374	0.164927	0.0937153
P26440	P26440	Isovaleryl-CoA dehydrogenase, mitochondrial	IVD	0.531265	0.0401615	0.127157	0.0467746	-0.00190209	-0.0113832
Q5JSZ5	Q5JSZ5	Protein PRRC2B	PRRC2B	0.128258	0.0401135	0.346337	-0.125183	-0.130179	0.0694786
Q8IXM6	Q8IXM6	Nurim	NRM	0.314801	0.0397743	0.170181	0.0370633	-0.0731869	0.0250402
Q9NZ08	Q9NZ08	Endoplasmic reticulum aminopeptidase 1	ERAP1	0.484438	0.0393695	-0.0223644	0.12784	-0.00295533	0.0549576
P13693;Q56UQ5	P13693	Translationally-controlled tumor protein	TPT1	0.14967	0.0391897	-0.221278	0.0494197	0.233948	0.0946695
Q8IVF7;Q96PY5	Q8IVF7;Q96PY5	Formin-like protein 3;Formin-like protein 2	FMNL3;FMNL2	0.0394112	0.0390984	0.189101	-0.934302	0.452744	0.44885
P39687;O95626;O43423	P39687	Acidic leucine-rich nuclear phosphoprotein 32 family member A	ANP32A	0.102924	0.0390219	-0.192006	-0.16248	0.141007	0.369567
O94826	O94826	Mitochondrial import receptor subunit TOM70	TOMM70A	0.425531	0.0386432	0.0977156	0.107337	-0.014184	-0.0362953
Q02252	Q02252	Methylmalonate-semialdehyde dehydrogenase [acylating], mitochondrial	ALDH6A1	0.096882	0.0385423	-0.0102688	0.424969	-0.0200291	-0.240501
Q5VV42	Q5VV42	Threonylcarbamoyladenosine tRNA methylthiotransferase	CDKAL1	0.0486295	0.0383199	0.407064	-0.741677	0.320663	0.167229
P09110	P09110	3-ketoacyl-CoA thiolase, peroxisomal	ACAA1	0.10043	0.0380892	-0.0504456	0.423934	-0.188155	-0.0329766
O95202	O95202	LETM1 and EF-hand domain-containing protein 1, mitochondrial	LETM1	0.478212	0.0376111	0.0123636	-0.0396452	0.0674977	0.110228
P63279	P63279	SUMO-conjugating enzyme UBC9	UBE2I	0.221343	0.0374976	-0.0498822	-0.0759234	0.204781	0.0710154
Q86SF2	Q86SF2	N-acetylgalactosaminyltransferase 7	GALNT7	0.174917	0.0373742	0.127575	0.201891	-0.0297124	-0.150256
O75822	O75822	Eukaryotic translation initiation factor 3 subunit J	EIF3J	0.0609904	0.0367741	0.23944	-0.506572	-0.0266516	0.440879
P24390	P24390	ER lumen protein-retaining receptor 1	KDELR1	0.116899	0.0366233	0.0419652	-0.271307	0.252607	0.123228
P55212	P55212	Caspase-6;Caspase-6 subunit p18;Caspase-6 subunit p11	CASP6	0.111061	0.0365682	0.0963798	-0.297337	0.246126	0.101104
O75063	O75063	Glycosaminoglycan xylosylkinase	FAM20B	0.158595	0.0361872	0.195012	0.1162	0.0252937	-0.191757
Q8NC96	Q8NC96	Adaptin ear-binding coat-associated protein 1	NECAP1	0.0339656	0.0361018	0.39516	-0.979865	0.130512	0.5986
Q99714	Q99714	3-hydroxyacyl-CoA dehydrogenase type-2	HSD17B10	0.230298	0.0359325	0.0527913	0.192845	-0.015877	-0.0860298
O94925	O94925	Glutaminase kidney isoform, mitochondrial	GLS	0.308777	0.0356409	-0.0545819	0.103808	-0.0304165	0.123754
O14657	O14657	Torsin-1B	TOR1B	0.213638	0.0352684	0.0301244	-0.0498556	-0.0526005	0.213405
Q92817	Q92817	Envoplakin	EVPL	0.134376	0.0344722	-0.0738829	-0.165698	0.149762	0.227708
P07339	P07339	Cathepsin D;Cathepsin D light chain;Cathepsin D heavy chain	CTSD	0.563943	0.034127	0.0428236	0.0724335	0.0613462	-0.0400952
P12235	P12235	ADP/ATP translocase 1	SLC25A4	0.30192	0.0340381	0.103883	0.0926607	-0.089666	0.029274
P03915	P03915	NADH-ubiquinone oxidoreductase chain 5	MT-ND5	0.139004	0.0338368	-0.22792	0.100862	0.110486	0.151919
Q9P0J0	Q9P0J0	NADH dehydrogenase [ubiquinone] 1 alpha subcomplex subunit 13	NDUFA13	0.637767	0.0337677	0.0330175	0.0970281	0.0100789	-0.00505371
O95347	O95347	Structural maintenance of chromosomes protein 2	SMC2	0.472343	0.0337231	-0.0149672	-0.0114483	0.109659	0.0516487
Q969H8	Q969H8	Myeloid-derived growth factor	MYDGF	0.11843	0.033672	-0.0560166	0.312708	0.0368845	-0.158888
Q86WT1;Q8N4P2	Q86WT1	Tetratricopeptide repeat protein 30A	TTC30A	0.0285901	0.0336568	-0.382193	1.11568	0.0455417	-0.644405
Q10471;Q8N4A0	Q10471	Polypeptide N-acetylgalactosaminyltransferase 2;Polypeptide N-acetylgalactosaminyltransferase 2 soluble form	GALNT2	0.151413	0.0335781	-0.0226573	-0.0775038	-0.0390271	0.273501
P25705	P25705	ATP synthase subunit alpha, mitochondrial	ATP5A1	0.625444	0.033472	0.0691273	0.0579889	0.038773	-0.0320011
Q92673	Q92673	Sortilin-related receptor	SORL1	0.17869	0.0333003	0.135666	0.0666303	0.100444	-0.169539
P51809	P51809	Vesicle-associated membrane protein 7	VAMP7	0.199444	0.0332797	0.203717	0.0298221	-0.00547141	-0.094949
Q8NFW8	Q8NFW8	N-acylneuraminate cytidylyltransferase	CMAS	1.08902	0.0332542	0.0434312	0.058868	0.0324857	-0.00176807
O43414	O43414	ERI1 exoribonuclease 3	ERI3	0.0348396	0.0328327	-0.854665	0.455297	0.0459151	0.484784
P41162	P41162	ETS translocation variant 3	ETV3	0.0871765	0.0326641	0.191644	0.286049	-0.293876	-0.0531611
Q9NQ84	Q9NQ84	G-protein coupled receptor family C group 5 member C	GPRC5C	0.146462	0.0326094	-0.0518556	0.273843	-0.0254225	-0.0661276
P78406	P78406	mRNA export factor	RAE1	0.316228	0.0324557	0.131378	0.0100206	-0.0632185	0.0516422
P51617	P51617	Interleukin-1 receptor-associated kinase 1	IRAK1	0.0318472	0.0320189	-0.788517	0.0386749	0.0391032	0.838814
Q8N766	Q8N766	ER membrane protein complex subunit 1	EMC1	0.5651	0.0319201	0.0985994	0.0266551	0.0159128	-0.0134869
O95167	O95167	NADH dehydrogenase [ubiquinone] 1 alpha subcomplex subunit 3	NDUFA3	0.196877	0.0318897	0.0379353	0.194497	-0.0940692	-0.0108048
Q9Y3A2	Q9Y3A2	Probable U3 small nucleolar RNA-associated protein 11	UTP11L	0.214255	0.0316797	0.174561	0.0642434	-0.0381154	-0.0739701
P51571	P51571	Translocon-associated protein subunit delta	SSR4	0.135102	0.0315539	-0.157799	-0.0582071	0.203759	0.138464
O00273	O00273	DNA fragmentation factor subunit alpha	DFFA	0.05299	0.0311592	-0.479261	-0.0613548	0.435459	0.229794
Q8NCN5	Q8NCN5	Pyruvate dehydrogenase phosphatase regulatory subunit, mitochondrial	PDPR	0.181465	0.0308785	-0.107764	0.0204998	0.011983	0.198796
P49590	P49590	Probable histidine--tRNA ligase, mitochondrial	HARS2	0.223643	0.0306677	-0.101987	0.0168892	0.058768	0.149001
P82650	P82650	28S ribosomal protein S22, mitochondrial	MRPS22	0.072154	0.0305753	-0.1044	0.465615	-0.0946881	-0.144225
Q969L2	Q969L2	Protein MAL2	MAL2	0.137011	0.0303266	0.147975	0.18172	-0.0618334	-0.146556
Q96I59	Q96I59	Probable asparagine--tRNA ligase, mitochondrial	NARS2	0.265918	0.0303163	0.0772925	-0.100487	0.0545875	0.0898721
Q13200	Q13200	26S proteasome non-ATPase regulatory subunit 2	PSMD2	0.285224	0.0301436	-0.0393022	0.149714	0.0127355	-0.00257283
P30711	P30711	Glutathione S-transferase theta-1	GSTT1	0.0369464	0.0298787	-0.744213	0.374024	0.0782046	0.411499
Q9BRX2	Q9BRX2	Protein pelota homolog	PELO	0.0436951	0.0297168	0.209933	-0.626978	0.414758	0.121155
Q9UKU7	Q9UKU7	Isobutyryl-CoA dehydrogenase, mitochondrial	ACAD8	0.524781	0.0294975	-0.0268323	0.0416533	0.085821	0.0173479
Q92878	Q92878	DNA repair protein RAD50	RAD50	0.115573	0.0288365	-0.0335159	0.28194	-0.130487	-0.00259078
Q96S59	Q96S59	Ran-binding protein 9	RANBP9	0.0953027	0.0282792	-0.0638068	0.339312	-0.0886642	-0.0737244
Q9NUQ7	Q9NUQ7	Ufm1-specific protease 2	UFSP2	0.281508	0.0282141	0.0885924	0.0502907	-0.0866365	0.0606099
P55265	P55265	Double-stranded RNA-specific adenosine deaminase	ADAR	0.167515	0.0281739	-0.00412089	0.059974	-0.119798	0.176641
Q5VT52	Q5VT52	Regulation of nuclear pre-mRNA domain-containing protein 2	RPRD2	0.0854135	0.0278696	0.352585	-0.0354415	-0.0312819	-0.174384
Q96FX7	Q96FX7	tRNA (adenine(58)-N(1))-methyltransferase catalytic subunit TRMT61A	TRMT61A	0.129836	0.0277933	-0.0762665	-0.110713	0.224723	0.0734299
Q96MW5	Q96MW5	Conserved oligomeric Golgi complex subunit 8	COG8	0.0319542	0.0277671	0.35143	0.487837	0.0636567	-0.791855
Q9H488	Q9H488	GDP-fucose protein O-fucosyltransferase 1	POFUT1	0.121541	0.0276798	0.116503	0.211828	-0.0984	-0.119212
Q99720	Q99720	Sigma non-opioid intracellular receptor 1	SIGMAR1	0.151362	0.0276573	-0.0207928	0.213884	0.0164675	-0.0989301
P04818	P04818	Thymidylate synthase	TYMS	0.720367	0.0275412	0.0304499	-0.0155635	0.0638842	0.0313943
Q99598	Q99598	Translin-associated protein X	TSNAX	0.0388622	0.0272172	-0.588392	0.436283	0.335462	-0.0744846
Q9Y237	Q9Y237	Peptidyl-prolyl cis-trans isomerase NIMA-interacting 4	PIN4	0.0365186	0.026883	-0.338701	-0.415288	0.605758	0.255762
Q92552	Q92552	28S ribosomal protein S27, mitochondrial	MRPS27	0.0950337	0.0263219	-0.0226668	-0.0786295	-0.105689	0.312273
Q9UBD5	Q9UBD5	Origin recognition complex subunit 3	ORC3	0.337692	0.0263038	0.055588	-0.0334033	-0.0163879	0.0994184
Q96ER9	Q96ER9	Coiled-coil domain-containing protein 51	CCDC51	0.09284	0.0257614	0.313887	-0.0715879	-0.100721	-0.0385331
P08559;P29803	P08559	Pyruvate dehydrogenase E1 component subunit alpha, somatic form, mitochondrial	PDHA1	0.115504	0.0257041	0.215266	0.0166335	0.0420443	-0.171127
Q14669	Q14669	E3 ubiquitin-protein ligase TRIP12	TRIP12	0.156655	0.0255995	0.194968	0.0215035	-0.041769	-0.0723043
Q9Y5P6	Q9Y5P6	Mannose-1-phosphate guanyltransferase beta	GMPPB	0.0321933	0.025499	0.512751	-0.716661	0.123126	0.18278
O75044;P0DMP2;P0DJJ0	O75044;P0DMP2;P0DJJ0	SLIT-ROBO Rho GTPase-activating protein 2;SLIT-ROBO Rho GTPase-activating protein 2B;SLIT-ROBO Rho GTPase-activating protein 2C	SRGAP2;SRGAP2B;SRGAP2C	0.19968	0.0254423	-0.0261201	-0.0147482	0.168612	-0.0259741
P35250	P35250	Replication factor C subunit 2	RFC2	0.131818	0.0249056	0.107746	0.169838	-0.116923	-0.0610382
Q9NZB2	Q9NZB2	Constitutive coactivator of PPAR-gamma-like protein 1	FAM120A	0.0880038	0.024801	-0.262892	0.114989	0.172839	0.0742676
Q92905	Q92905	COP9 signalosome complex subunit 5	COPS5	0.0684322	0.0244346	-0.27513	-0.0733763	0.204151	0.242094
Q8N612	Q8N612	FTS and Hook-interacting protein	FAM160A2	0.0300061	0.0242612	0.599082	0.142643	0.0441202	-0.688801
Q9NWR8	Q9NWR8	Calcium uniporter regulatory subunit MCUb, mitochondrial	CCDC109B	0.0293861	0.0241626	0.479492	0.333935	-0.736121	0.0193442
Q13393	Q13393	Phospholipase D1	PLD1	0.0126724	0.024117	1.66347	-1.1335	-0.671668	0.23816
Q9BTT0	Q9BTT0	Acidic leucine-rich nuclear phosphoprotein 32 family member E	ANP32E	0.0928672	0.0239154	-0.199807	-0.0115105	0.23135	0.0756294
Q9NQ50	Q9NQ50	39S ribosomal protein L40, mitochondrial	MRPL40	0.0540203	0.0238433	-0.0682789	-0.357854	0.258203	0.263304
P62979;P62987;P0CG47;P0CG48	P62979;P62987;P0CG47;P0CG48	Ubiquitin-40S ribosomal protein S27a;Ubiquitin;40S ribosomal protein S27a;Ubiquitin-60S ribosomal protein L40;Ubiquitin;60S ribosomal protein L40;Polyubiquitin-B;Ubiquitin;Polyubiquitin-C;Ubiquitin	RPS27A;UBA52;UBB;UBC	0.0968065	0.0232998	-0.183018	-0.035782	0.111291	0.200709
Q99986	Q99986	Serine/threonine-protein kinase VRK1	VRK1	0.13874	0.0228912	0.148544	0.0569756	0.0234064	-0.137361
Q96S52	Q96S52	GPI transamidase component PIG-S	PIGS	0.137535	0.0227941	0.0236059	-0.138592	0.0583343	0.147828
Q969X6	Q969X6	Cirhin	CIRH1A	0.0870281	0.0226118	0.150879	0.202353	-0.102908	-0.159876
Q9NR56;Q5VZF2;Q9NUK0	Q9NR56;Q5VZF2	Muscleblind-like protein 1;Muscleblind-like protein 2	MBNL1;MBNL2	0.311498	0.0223604	0.0256342	0.10124	-0.0236582	-0.0137744
Q96BW9	Q96BW9	Phosphatidate cytidylyltransferase, mitochondrial	TAMM41	0.168294	0.0214763	0.117783	-0.0857761	-0.0262735	0.0801713
Q9BX40	Q9BX40	Protein LSM14 homolog B	LSM14B	0.0400617	0.0214228	0.452726	-0.206203	-0.327636	0.166804
Q15833	Q15833	Syntaxin-binding protein 2	STXBP2	0.0575158	0.0208757	0.0858312	-0.305342	0.286744	0.0162701
O00764	O00764	Pyridoxal kinase	PDXK	0.0584372	0.0207078	-0.217091	-0.153808	0.202977	0.250753
Q6ZVM7	Q6ZVM7	TOM1-like protein 2	TOM1L2	0.176192	0.020524	0.127935	-0.0818113	0.00624849	0.0297237
Q16880	Q16880	2-hydroxyacylsphingosine 1-beta-galactosyltransferase	UGT8	0.135409	0.0203823	0.0711628	-0.139726	0.0988117	0.0512809
P25788	P25788	Proteasome subunit alpha type-3	PSMA3	0.120085	0.0197958	-0.090956	-0.0702851	0.14142	0.0990042
Q9H845	Q9H845	Acyl-CoA dehydrogenase family member 9, mitochondrial	ACAD9	0.223404	0.019752	0.0318537	0.10094	0.0081134	-0.0618991
Q9Y3D3	Q9Y3D3	28S ribosomal protein S16, mitochondrial	MRPS16	0.0586607	0.0192129	0.0643479	0.309561	-0.200315	-0.0967422
Q9P2R7	Q9P2R7	Succinyl-CoA ligase [ADP-forming] subunit beta, mitochondrial	SUCLA2	0.0609143	0.0191024	0.20647	0.200739	-0.161311	-0.169488
Q8N1F7	Q8N1F7	Nuclear pore complex protein Nup93	NUP93	0.203097	0.0189877	0.0510875	0.0904656	0.00789444	-0.0734968
Q13951	Q13951	Core-binding factor subunit beta	CBFB	0.0566046	0.0188632	-0.301158	0.0262407	0.149959	0.200411
Q6P4A7	Q6P4A7	Sideroflexin-4	SFXN4	0.0787192	0.0186723	-0.0179987	0.000372887	0.242641	-0.150326
Q9NUT2	Q9NUT2	ATP-binding cassette sub-family B member 8, mitochondrial	ABCB8	0.20996	0.0186473	-0.0425326	-0.0326941	0.0553963	0.0944195
Q12797	Q12797	Aspartyl/asparaginyl beta-hydroxylase	ASPH	0.065636	0.018494	-0.0470749	0.304588	-0.0769701	-0.106567
Q8IXH7	Q8IXH7	Negative elongation factor C/D	NELFCD	0.144862	0.0181245	0.079769	-0.115096	0.0364607	0.0713638
P56134	P56134	ATP synthase subunit f, mitochondrial	ATP5J2	1.62063	0.0180083	0.0288596	0.0181891	0.0168151	0.00816935
O15228	O15228	Dihydroxyacetone phosphate acyltransferase	GNPAT	0.0662091	0.0179764	-0.00101943	0.111638	0.194138	-0.232851
Q9Y6I4	Q9Y6I4	Ubiquitin carboxyl-terminal hydrolase 3	USP3	0.0272285	0.017864	0.234555	0.366321	0.0748173	-0.604237
Q9Y697	Q9Y697	Cysteine desulfurase, mitochondrial	NFS1	0.0941255	0.0178189	0.00896936	0.193156	-0.00277458	-0.128075
Q8IXI1	Q8IXI1	Mitochondrial Rho GTPase 2	RHOT2	0.192238	0.0176654	0.107497	0.0280629	-0.0541271	-0.010771
Q53R41	Q53R41	FAST kinase domain-containing protein 1	FASTKD1	0.0854281	0.0171831	0.17327	-0.00831603	-0.159751	0.0635297
Q7L0Y3	Q7L0Y3	Mitochondrial ribonuclease P protein 1	TRMT10C	0.100863	0.0166553	-0.102641	0.167989	-0.0364406	0.0377135
Q709C8	Q709C8	Vacuolar protein sorting-associated protein 13C	VPS13C	0.0220288	0.0164429	0.145006	-0.701482	0.380689	0.241559
P08648	P08648	Integrin alpha-5;Integrin alpha-5 heavy chain;Integrin alpha-5 light chain	ITGA5	0.0406859	0.0163035	-0.100927	0.416217	-0.109615	-0.14046
Q08209;P16298;P48454	Q08209	Serine/threonine-protein phosphatase 2B catalytic subunit alpha isoform	PPP3CA	0.0366559	0.0161016	-0.237142	-0.13945	0.0163498	0.424649
P28347	P28347	Transcriptional enhancer factor TEF-1	TEAD1	0.045599	0.0157881	-0.0595094	-0.279167	0.191892	0.209936
Q9Y3C6	Q9Y3C6	Peptidyl-prolyl cis-trans isomerase-like 1	PPIL1	0.069127	0.0157405	0.122661	0.174638	-0.137977	-0.0963603
P60660	P60660	Myosin light polypeptide 6	MYL6	0.0305375	0.01573	-0.378794	-0.157321	0.295699	0.303335
P22033	P22033	Methylmalonyl-CoA mutase, mitochondrial	MUT	0.138544	0.0150581	0.0718441	-0.0431606	-0.0612948	0.0928435
Q9Y3L3	Q9Y3L3	SH3 domain-binding protein 1	SH3BP1	0.0141645	0.014737	-0.0182696	-0.927712	0.529814	0.475116
Q9Y4E1;Q641Q2;Q5SRD0	Q9Y4E1;Q641Q2	WASH complex subunit FAM21C;WASH complex subunit FAM21A	FAM21C;FAM21A	0.0429115	0.0146833	-0.185277	-0.181129	0.221241	0.203898
O00330	O00330	Pyruvate dehydrogenase protein X component, mitochondrial	PDHX	0.0633652	0.0146307	0.136562	0.160926	-0.150538	-0.0884269
Q9UJU6	Q9UJU6	Drebrin-like protein	DBNL	0.0439062	0.014592	4.67002e-05	-0.278959	0.0839201	0.25336
P52434	P52434	DNA-directed RNA polymerases I, II, and III subunit RPABC3	POLR2H	0.0778354	0.0145706	0.0878392	0.134059	-0.00506736	-0.158548
P62820	P62820	Ras-related protein Rab-1A	RAB1A	0.190523	0.0144666	0.026774	0.065891	0.031636	-0.0664345
P11117	P11117	Lysosomal acid phosphatase	ACP2	0.0663106	0.0141253	0.149084	0.060678	-0.191974	0.0387127
Q6P2C8	Q6P2C8	Mediator of RNA polymerase II transcription subunit 27	MED27	0.05469	0.014052	-0.0164042	-0.209588	0.0811807	0.201019
Q03001	Q03001	Dystonin	DST	0.0314186	0.0137529	0.229472	0.282976	-0.313015	-0.144421
Q9BPW8	Q9BPW8	Protein NipSnap homolog 1	NIPSNAP1	0.0275325	0.0135743	-0.472331	0.183701	0.151964	0.190963
Q9Y450	Q9Y450	HBS1-like protein	HBS1L	0.0127539	0.0127893	0.536662	0.251572	-0.935664	0.198588
O95299	O95299	NADH dehydrogenase [ubiquinone] 1 alpha subcomplex subunit 10, mitochondrial	NDUFA10	0.0643078	0.0126164	0.0568451	-0.153195	0.165053	-0.0182382
Q9UN86	Q9UN86	Ras GTPase-activating protein-binding protein 2	G3BP2	0.377504	0.012309	0.0386609	-0.0238288	0.0129232	0.0214806
Q6PKG0	Q6PKG0	La-related protein 1	LARP1	0.0208788	0.012285	-0.533559	0.0197388	0.296803	0.266157
Q5XKP0	Q5XKP0	Protein QIL1	QIL1	0.0295029	0.0118032	0.281362	0.186438	-0.268944	-0.151644
Q9NRK6	Q9NRK6	ATP-binding cassette sub-family B member 10, mitochondrial	ABCB10	0.101033	0.0117288	0.0787912	-0.0125503	0.0739084	-0.0932343
Q9H9C1	Q9H9C1	Spermatogenesis-defective protein 39 homolog	VIPAS39	0.0108861	0.0116144	0.519379	-0.974826	0.0493826	0.452522
O14949	O14949	Cytochrome b-c1 complex subunit 8	UQCRQ	0.0737833	0.0115688	-0.025811	0.124904	-0.120508	0.0676899
Q14192	Q14192	Four and a half LIM domains protein 2	FHL2	0.0443894	0.0115255	-0.113647	-0.147745	0.221015	0.0864782
P42167	P42167	Lamina-associated polypeptide 2, isoforms beta/gamma;Thymopoietin;Thymopentin	TMPO	0.0249155	0.0112581	-0.427584	0.101505	0.218877	0.152234
O15164	O15164	Transcription intermediary factor 1-alpha	TRIM24	0.027985	0.0109917	0.356231	0.0507293	-0.234663	-0.12833
Q8NI37	Q8NI37	Protein phosphatase PTC7 homolog	PPTC7	0.0320973	0.0104379	0.329766	-0.0744504	-0.075476	-0.138088
O14964	O14964	Hepatocyte growth factor-regulated tyrosine kinase substrate	HGS	0.0529547	0.0103621	0.0422032	0.151068	-0.166926	0.0151033
P58107	P58107	Epiplakin	EPPK1	0.243068	0.0103375	0.0436573	-0.0304104	-3.56585e-05	0.0281388
Q16881	Q16881	Thioredoxin reductase 1, cytoplasmic	TXNRD1	0.101075	0.0103057	-0.0577128	0.0301533	0.102311	-0.0335286
Q9BVP2	Q9BVP2	Guanine nucleotide-binding protein-like 3	GNL3	0.0262089	0.0102187	0.283551	0.170572	-0.171904	-0.241343
P49407;P32121	P49407	Beta-arrestin-1	ARRB1	0.0116305	0.00994398	-0.809607	0.205941	0.240251	0.40319
Q8IWT6	Q8IWT6	Volume-regulated anion channel subunit LRRC8A	LRRC8A	0.11881	0.00975964	-0.071896	0.0566527	0.0471625	0.00711937
Q16891	Q16891	MICOS complex subunit MIC60	IMMT	0.0831656	0.00971576	0.106709	0.0448314	-0.068216	-0.0444611
P04179	P04179	Superoxide dismutase [Mn], mitochondrial	SOD2	0.0529162	0.00935918	0.114777	0.110428	-0.0989097	-0.088859
Q5XXA6	Q5XXA6	Anoctamin-1	ANO1	0.0264867	0.00921635	0.122011	-0.331938	0.0941314	0.152661
P02751	P02751	Fibronectin;Anastellin;Ugl-Y1;Ugl-Y2;Ugl-Y3	FN1	0.00873409	0.00914712	0.465922	0.647308	-0.261826	-0.814815
Q8NBQ5	Q8NBQ5	Estradiol 17-beta-dehydrogenase 11	HSD17B11	0.117752	0.00849226	0.0524401	-0.0418717	0.0530364	-0.0296358
O75964	O75964	ATP synthase subunit g, mitochondrial	ATP5L	0.179663	0.00825915	-0.0246644	0.0149842	0.0530981	-0.0103812
Q86WV6	Q86WV6	Stimulator of interferon genes protein	TMEM173	0.00740353	0.00817134	0.573087	-0.885475	-0.241807	0.58688
P54802	P54802	Alpha-N-acetylglucosaminidase;Alpha-N-acetylglucosaminidase 82 kDa form;Alpha-N-acetylglucosaminidase 77 kDa form	NAGLU	0.0806156	0.00795972	-0.0203112	-0.0623542	0.0983202	0.016184
P51149	P51149	Ras-related protein Rab-7a	RAB7A	0.139069	0.00786301	0.0661412	0.00628027	-0.01937	-0.0215994
Q9UBI6	Q9UBI6	Guanine nucleotide-binding protein G(I)/G(S)/G(O) subunit gamma-12	GNG12	0.0289288	0.00773855	0.0558193	-0.0963302	-0.162364	0.233829
Q8IXJ6	Q8IXJ6	NAD-dependent protein deacetylase sirtuin-2	SIRT2	0.00538666	0.00720222	-0.859969	0.423662	1.00277	-0.537653
Q15058	Q15058	Kinesin-like protein KIF14	KIF14	0.0150475	0.00717833	0.186375	-0.43918	0.0387608	0.242758
Q14181	Q14181	DNA polymerase alpha subunit B	POLA2	0.0155086	0.00695582	-0.269708	-0.128258	0.0191814	0.406608
P43304	P43304	Glycerol-3-phosphate dehydrogenase, mitochondrial	GPD2	0.0348409	0.0065447	-0.104881	0.163237	0.0491616	-0.0813394
Q96AB3	Q96AB3	Isochorismatase domain-containing protein 2, mitochondrial	ISOC2	0.0171717	0.00554787	0.073965	0.267788	-0.207296	-0.112266
P62906	P62906	60S ribosomal protein L10a	RPL10A	0.00623605	0.00541376	0.361101	0.433139	0.0128366	-0.785422
Q15526	Q15526	Surfeit locus protein 1	SURF1	0.00515208	0.00537992	0.449716	-0.990026	0.212843	0.348986
P35244	P35244	Replication protein A 14 kDa subunit	RPA3	0.0295461	0.0052553	0.109429	-0.0524912	-0.131954	0.0960381
Q13950;Q13761	Q13950;Q13761	Runt-related transcription factor 2;Runt-related transcription factor 3	RUNX2;RUNX3	0.0359182	0.00504221	-0.0426943	0.133497	-0.0799994	0.00936604
Q8IVL6	Q8IVL6	Prolyl 3-hydroxylase 3	LEPREL2	0.00736884	0.00486946	0.131226	0.334256	0.173719	-0.619723
P07954	P07954	Fumarate hydratase, mitochondrial	FH	0.0301267	0.00485656	0.129299	0.0568717	-0.0925181	-0.0742261
Q9H0U9	Q9H0U9	Testis-specific Y-encoded-like protein 1	TSPYL1	0.0150476	0.00481196	0.0827592	0.262295	-0.181796	-0.144011
P04626;Q15303;Q02779;Q5TCX8;P80192	P04626;Q15303	Receptor tyrosine-protein kinase erbB-2;Receptor tyrosine-protein kinase erbB-4;ERBB4 intracellular domain	ERBB2;ERBB4	0.00213496	0.00433405	-0.251482	1.91068	-0.861399	-0.780465
Q16718	Q16718	NADH dehydrogenase [ubiquinone] 1 alpha subcomplex subunit 5	NDUFA5	0.017274	0.00379808	0.0242316	-0.0401749	0.187052	-0.155917
Q96L92;O60759	Q96L92	Sorting nexin-27	SNX27	0.0161978	0.00367743	0.00807755	0.210869	-0.105563	-0.0986741
Q6NUK1	Q6NUK1	Calcium-binding mitochondrial carrier protein SCaMC-1	SLC25A24	0.0264299	0.00367656	0.132168	-0.02401	-0.0835674	-0.00988461
P17706	P17706	Tyrosine-protein phosphatase non-receptor type 2	PTPN2	0.0184658	0.00355312	-0.0661932	0.16381	0.0374568	-0.120861
Q9P0S9	Q9P0S9	Transmembrane protein 14C	TMEM14C	0.0140845	0.0034647	-0.160151	-0.061199	0.0191845	0.216024
Q9Y6M1	Q9Y6M1	Insulin-like growth factor 2 mRNA-binding protein 2	IGF2BP2	0.009253	0.00338236	-0.0172064	-0.303619	0.070879	0.263476
Q6NUQ4	Q6NUQ4	Transmembrane protein 214	TMEM214	0.0310188	0.00305161	0.0199957	0.020395	0.0616806	-0.0898649
Q7Z417	Q7Z417	Nuclear fragile X mental retardation-interacting protein 2	NUFIP2	0.042778	0.00262342	-0.0301491	0.000767827	0.0609138	-0.0210389
O15294	O15294	UDP-N-acetylglucosamine--peptide N-acetylglucosaminyltransferase 110 kDa subunit	OGT	0.0209861	0.00247933	0.0828677	0.0499893	-0.0836196	-0.0393201
Q13488	Q13488	V-type proton ATPase 116 kDa subunit a isoform 3	TCIRG1	0.00152709	0.0018004	0.558794	-1.06372	0	0.512129
Q13136;O75334;O75145	Q13136	Liprin-alpha-1	PPFIA1	0.0100682	0.00175035	-0.0553889	-0.124361	0.0629221	0.12383
Q8TAP6	Q8TAP6	Centrosomal protein of 76 kDa	CEP76	0.00201827	0.00163942	0.425746	0.323248	-0.0180946	-0.724342
Q8NFH5	Q8NFH5	Nucleoporin NUP53	NUP35	0.00206799	0.00150143	0.559336	0.203566	-0.319132	-0.437764
P22570	P22570	NADPH:adrenodoxin oxidoreductase, mitochondrial	FDXR	0.00736969	0.00147776	-0.107476	-0.0552039	0.187262	-0.0186708
Q9NTJ5	Q9NTJ5	Phosphatidylinositide phosphatase SAC1	SACM1L	0.027587	0.00144368	-0.042396	0.00414132	0.00224946	0.0417799
O60563	O60563	Cyclin-T1	CCNT1	0.00269808	0.00134004	0.18755	-0.00951883	0.269616	-0.442287
Q9Y277	Q9Y277	Voltage-dependent anion-selective channel protein 3	VDAC3	0.00665394	0.00112414	-0.047397	-0.109053	0.145104	0.0158421
Q9NWU5	Q9NWU5	39S ribosomal protein L22, mitochondrial	MRPL22	0.00802628	0.0010649	0.00756828	-0.0982049	-0.0147009	0.109597
Q9BRA2	Q9BRA2	Thioredoxin domain-containing protein 17	TXNDC17	0.0011009	0.000820279	-0.324887	-0.478773	0.30251	0.504431
O95159	O95159	Zinc finger protein-like 1	ZFPL1	0.00325023	0.000811003	0.207277	-0.181153	0.00697866	-0.0298583
Q6P1N9	Q6P1N9	Putative deoxyribonuclease TATDN1	TATDN1	0.00548009	0.000679787	0.00169054	-0.112047	0.0492035	0.0638724
Q96EY7	Q96EY7	Pentatricopeptide repeat domain-containing protein 3, mitochondrial	PTCD3	0.00271687	0.000530599	0.147983	-0.12064	0.0587007	-0.0839211
Q99661	Q99661	Kinesin-like protein KIF2C	KIF2C	0.00196247	0.000470679	-0.178572	-0.0393817	0.190758	0.0290789
P33993	P33993	DNA replication licensing factor MCM7	MCM7	0.00398251	0.000446815	-0.0466968	-0.00184211	0.102902	-0.0525754
O14617	O14617	AP-3 complex subunit delta-1	AP3D1	0.000710319	0.000332437	0.387995	-0.331128	0.0296948	-0.0852322
Q99666	Q99666	RANBP2-like and GRIP domain-containing protein 5/6	RGPD5	0.000209748	-8.84458e-05	-0.116119	-0.320374	0.16173	0.27441
Q9Y6C9	Q9Y6C9	Mitochondrial carrier homolog 2	MTCH2	0.00791873	-0.000301382	0.016607	-0.0293225	-0.0115973	0.0231073
Q8WXG6	Q8WXG6	MAP kinase-activating death domain protein	MADD	0.000347273	-0.000322968	0.538248	0.467857	-0.357628	-0.649769
P23368	P23368	NAD-dependent malic enzyme, mitochondrial	ME2	0.0077407	-0.000412729	-0.0130361	0.00701971	0.0428679	-0.0385025
Q13438	Q13438	Protein OS-9	OS9	0.00140931	-0.000463776	-0.112564	0.153303	-0.240159	0.197565
Q9Y2G5	Q9Y2G5	GDP-fucose protein O-fucosyltransferase 2	POFUT2	0.000884302	-0.000558529	0.274073	0.211526	0.109674	-0.597508
Q13535	Q13535	Serine/threonine-protein kinase ATR	ATR	0.00329206	-0.000591585	-0.154535	0.111471	-0.0161254	0.0568229
Q86TS9	Q86TS9	39S ribosomal protein L52, mitochondrial	MRPL52	0.00490494	-0.000723323	-0.0248657	0.129362	-0.0971677	-0.0102219
Q9UBL3	Q9UBL3	Set1/Ash2 histone methyltransferase complex subunit ASH2	ASH2L	0.00158406	-0.000854414	-0.0388842	0.451988	-0.387955	-0.0285662
Q92734	Q92734	Protein TFG	TFG	0.00330641	-0.00118765	0.0512424	-0.340439	0.145882	0.138564
Q9H3M7	Q9H3M7	Thioredoxin-interacting protein	TXNIP	0.00296663	-0.00125799	0.405442	-0.144863	-0.152645	-0.112965
Q8IYB8	Q8IYB8	ATP-dependent RNA helicase SUPV3L1, mitochondrial	SUPV3L1	0.0131731	-0.00177695	-0.0887068	0.0939897	0.0492779	-0.0616686
P21796	P21796	Voltage-dependent anion-selective channel protein 1	VDAC1	0.0136248	-0.001781	-0.0696516	-0.0358222	0.121934	-0.0235839
Q5RI15	Q5RI15	Cytochrome c oxidase protein 20 homolog	COX20	0.0175181	-0.00191462	-0.058827	0.101688	-0.0172927	-0.0332263
[truncated: 2,855 more rows]

## Sheet: Table S2
Majority protein IDs	Protein names	Gene names	N:-Log T-test p-value	N:T-test Difference (Log2 3D culture/ 2D culture)
P00338	L-lactate dehydrogenase A chain	LDHA	3.55451	1.60352
Q9BQE3	Tubulin alpha-1C chain	TUBA1C	3.26224	1.37379
P09455	Retinol-binding protein 1	RBP1	2.7412	1.34821
Q3ZCM7	Tubulin beta-8 chain	TUBB8	3.78058	1.33998
P60174	Triosephosphate isomerase	TPI1	2.86516	1.30102
P00558	Phosphoglycerate kinase 1	PGK1	3.20273	1.28338
Q9Y5H5;Q9UN72	Protocadherin alpha-9;Protocadherin alpha-7	PCDHA9;PCDHA7	1.89727	1.26875
P12429	Annexin A3	ANXA3	3.23724	1.26549
P04792	Heat shock protein beta-1	HSPB1	2.49477	1.26392
Q9BVA1	Tubulin beta-2B chain	TUBB2B	3.15169	1.24252
P07437	Tubulin beta chain	TUBB	2.88757	1.18548
P09211	Glutathione S-transferase P	GSTP1	3.48256	1.18094
P07741	Adenine phosphoribosyltransferase	APRT	3.54057	1.17623
O00299	Chloride intracellular channel protein 1	CLIC1	3.41342	1.16808
P62937	Peptidyl-prolyl cis-trans isomerase A;Peptidyl-prolyl cis-trans isomerase A, N-terminally processed	PPIA	4.5558	1.16621
P06733	Alpha-enolase	ENO1	2.92294	1.16189
P68366	Tubulin alpha-4A chain	TUBA4A	4.49363	1.15841
P14174	Macrophage migration inhibitory factor	MIF	3.15989	1.07189
P12955	Xaa-Pro dipeptidase	PEPD	2.60862	1.06689
Q58FF6	Putative heat shock protein HSP 90-beta 4	HSP90AB4P	3.18539	1.05999
Q13509	Tubulin beta-3 chain	TUBB3	2.74453	1.05597
P50225;P0DMN0;P0DMM9;P50226	Sulfotransferase 1A1;Sulfotransferase 1A4;Sulfotransferase 1A3;Sulfotransferase 1A2	SULT1A1;SULT1A4;SULT1A3;SULT1A2	2.10896	1.05142
P68402	Platelet-activating factor acetylhydrolase IB subunit beta	PAFAH1B2	2.79418	1.03358
P06744	Glucose-6-phosphate isomerase	GPI	3.3572	1.02107
P29350	Tyrosine-protein phosphatase non-receptor type 6	PTPN6	2.6634	1.02012
P14618	Pyruvate kinase PKM	PKM	3.44385	1.01664
O75874	Isocitrate dehydrogenase [NADP] cytoplasmic	IDH1	3.04227	1.00619
P50914	60S ribosomal protein L14	RPL14	1.92916	0.993836
P08758	Annexin A5	ANXA5	3.8884	0.991169
P07737	Profilin-1	PFN1	2.67793	0.977714
P50395	Rab GDP dissociation inhibitor beta	GDI2	3.82043	0.972215
P35237	Serpin B6	SERPINB6	2.831	0.971405
Q5VV41	Rho guanine nucleotide exchange factor 16	ARHGEF16	1.68318	0.957804
P43405	Tyrosine-protein kinase SYK	SYK	4.52444	0.945486
O75676	Ribosomal protein S6 kinase alpha-4	RPS6KA4	2.14613	0.942074
P08133	Annexin A6	ANXA6	3.24914	0.936278
P23526	Adenosylhomocysteinase	AHCY	3.56255	0.936013
P08243	Asparagine synthetase [glutamine-hydrolyzing]	ASNS	3.03242	0.919495
P18669	Phosphoglycerate mutase 1	PGAM1	2.9093	0.916943
P04406	Glyceraldehyde-3-phosphate dehydrogenase	GAPDH	2.73285	0.908478
P29373	Cellular retinoic acid-binding protein 2	CRABP2	2.23161	0.899454
P40925	Malate dehydrogenase, cytoplasmic	MDH1	3.24142	0.896199
P43490	Nicotinamide phosphoribosyltransferase	NAMPT	3.29689	0.892247
Q15126	Phosphomevalonate kinase	PMVK	2.23312	0.891877
Q9NTK5	Obg-like ATPase 1	OLA1	3.12747	0.891708
P30740	Leukocyte elastase inhibitor	SERPINB1	3.19916	0.888688
Q99829	Copine-1	CPNE1	3.27856	0.876744
P07195	L-lactate dehydrogenase B chain	LDHB	1.87963	0.867507
Q15435	Protein phosphatase 1 regulatory subunit 7	PPP1R7	1.69065	0.866538
Q16555	Dihydropyrimidinase-related protein 2	DPYSL2	2.57464	0.8658
Q9NRN7	L-aminoadipate-semialdehyde dehydrogenase-phosphopantetheinyl transferase	AASDHPPT	2.75395	0.863135
Q01813	ATP-dependent 6-phosphofructokinase, platelet type	PFKP	3.31744	0.862455
P37837	Transaldolase	TALDO1	2.26736	0.852083
P48147	Prolyl endopeptidase	PREP	1.64108	0.843927
Q13885	Tubulin beta-2A chain	TUBB2A	2.78425	0.836432
Q9NR45	Sialic acid synthase	NANS	2.37035	0.833702
Q12965	Unconventional myosin-Ie	MYO1E	1.96113	0.831815
P00966	Argininosuccinate synthase	ASS1	2.16871	0.82919
Q5VTE0;P68104	Putative elongation factor 1-alpha-like 3;Elongation factor 1-alpha 1	EEF1A1P5;EEF1A1	2.80095	0.826174
P14324	Farnesyl pyrophosphate synthase	FDPS	2.71698	0.825777
P31939	Bifunctional purine biosynthesis protein PURH;Phosphoribosylaminoimidazolecarboxamide formyltransferase;IMP cyclohydrolase	ATIC	3.16029	0.82475
P55786	Puromycin-sensitive aminopeptidase	NPEPPS	2.94859	0.82254
P47895	Aldehyde dehydrogenase family 1 member A3	ALDH1A3	2.20115	0.821737
Q15102	Platelet-activating factor acetylhydrolase IB subunit gamma	PAFAH1B3	1.98462	0.820431
Q9BUF5	Tubulin beta-6 chain	TUBB6	2.35266	0.816247
Q9NR31	GTP-binding protein SAR1a	SAR1A	2.01255	0.813979
Q9Y5X1	Sorting nexin-9	SNX9	3.58831	0.81228
P15559	NAD(P)H dehydrogenase [quinone] 1	NQO1	2.91719	0.806994
Q86V21	Acetoacetyl-CoA synthetase	AACS	2.79078	0.803524
O43175	D-3-phosphoglycerate dehydrogenase	PHGDH	2.2813	0.803477
O95376	E3 ubiquitin-protein ligase ARIH2	ARIH2	1.75592	0.801509
Q15645	Pachytene checkpoint protein 2 homolog	TRIP13	2.28064	0.795467
P27361	Mitogen-activated protein kinase 3	MAPK3	1.70961	0.791034
P00568	Adenylate kinase isoenzyme 1	AK1	1.52453	0.788087
P07384	Calpain-1 catalytic subunit	CAPN1	2.76296	0.784151
P52788	Spermine synthase	SMS	2.42778	0.777779
P52209	6-phosphogluconate dehydrogenase, decarboxylating	PGD	2.89685	0.775683
P49773	Histidine triad nucleotide-binding protein 1	HINT1	1.4765	0.774961
P09960	Leukotriene A-4 hydrolase	LTA4H	2.87438	0.773926
Q14376	UDP-glucose 4-epimerase	GALE	2.9056	0.767797
Q9H9T3	Elongator complex protein 3	ELP3	3.09668	0.765351
Q15257	Serine/threonine-protein phosphatase 2A activator	PPP2R4	3.01494	0.762959
Q3LXA3	Bifunctional ATP-dependent dihydroxyacetone kinase/FAD-AMP lyase (cyclizing);ATP-dependent dihydroxyacetone kinase;FAD-AMP lyase (cyclizing)	DAK	3.07525	0.75765
P24666	Low molecular weight phosphotyrosine protein phosphatase	ACP1	3.91143	0.756546
Q9ULE6	Paladin	PALD1	2.48739	0.756265
P49327	Fatty acid synthase;[Acyl-carrier-protein] S-acetyltransferase;[Acyl-carrier-protein] S-malonyltransferase;3-oxoacyl-[acyl-carrier-protein] synthase;3-oxoacyl-[acyl-carrier-protein] reductase;3-hydroxyacyl-[acyl-carrier-protein] dehydratase;Enoyl-[acyl-carrier-protein] reductase;Oleoyl-[acyl-carrier-protein] hydrolase	FASN	3.42519	0.755571
P22314	Ubiquitin-like modifier-activating enzyme 1	UBA1	2.50441	0.755088
Q9NPQ8	Synembryn-A	RIC8A	1.74898	0.753561
Q99447	Ethanolamine-phosphate cytidylyltransferase	PCYT2	2.94923	0.751145
Q9NZJ9	Diphosphoinositol polyphosphate phosphohydrolase 2	NUDT4	1.42524	0.750063
P11216	Glycogen phosphorylase, brain form	PYGB	3.26248	0.74721
P41240	Tyrosine-protein kinase CSK	CSK	3.97009	0.745573
P11413	Glucose-6-phosphate 1-dehydrogenase	G6PD	3.81021	0.744357
P53004	Biliverdin reductase A	BLVRA	3.58955	0.743583
O00154	Cytosolic acyl coenzyme A thioester hydrolase	ACOT7	2.55792	0.741092
Q9Y5P4	Collagen type IV alpha-3-binding protein	COL4A3BP	2.36066	0.740223
P45974	Ubiquitin carboxyl-terminal hydrolase 5	USP5	3.08489	0.738232
P22392;O60361	Nucleoside diphosphate kinase B;Putative nucleoside diphosphate kinase	NME2;NME2P1	2.22539	0.737817
Q9HC38	Glyoxalase domain-containing protein 4	GLOD4	3.33351	0.737423
P13639	Elongation factor 2	EEF2	3.66655	0.737197
P36871	Phosphoglucomutase-1	PGM1	2.68547	0.734476
Q9H223	EH domain-containing protein 4	EHD4	2.70014	0.734455
Q9NR19	Acetyl-coenzyme A synthetase, cytoplasmic	ACSS2	2.61406	0.733502
P08238	Heat shock protein HSP 90-beta	HSP90AB1	4.14841	0.731551
Q8WUM4	Programmed cell death 6-interacting protein	PDCD6IP	2.87964	0.731413
Q92530	Proteasome inhibitor PI31 subunit	PSMF1	4.54993	0.730567
P13798	Acylamino-acid-releasing enzyme	APEH	2.30145	0.729497
P60891	Ribose-phosphate pyrophosphokinase 1	PRPS1	3.37407	0.726936
P16152	Carbonyl reductase [NADPH] 1	CBR1	2.12361	0.724483
P00505	Aspartate aminotransferase, mitochondrial	GOT2	1.73809	0.724221
P60842	Eukaryotic initiation factor 4A-I	EIF4A1	3.60727	0.718701
Q9NZT2	Opioid growth factor receptor	OGFR	3.04043	0.718037
P00491	Purine nucleoside phosphorylase	PNP	3.05965	0.715832
P06396	Gelsolin	GSN	2.16172	0.715144
P18085	ADP-ribosylation factor 4	ARF4	2.16788	0.715121
Q9BV86	N-terminal Xaa-Pro-Lys N-methyltransferase 1;N-terminal Xaa-Pro-Lys N-methyltransferase 1, N-terminally processed	NTMT1	1.59826	0.713167
P28676	Grancalcin	GCA	2.64585	0.713133
P43034	Platelet-activating factor acetylhydrolase IB subunit alpha	PAFAH1B1	4.01337	0.712346
P21399	Cytoplasmic aconitate hydratase	ACO1	1.92832	0.712198
Q13630	GDP-L-fucose synthase	TSTA3	2.57462	0.706896
Q96KP1	Exocyst complex component 2	EXOC2	2.65625	0.703928
Q02750	Dual specificity mitogen-activated protein kinase kinase 1	MAP2K1	2.80509	0.69606
P11766	Alcohol dehydrogenase class-3	ADH5	3.12115	0.695039
P40227	T-complex protein 1 subunit zeta	CCT6A	2.80417	0.694652
P17931	Galectin-3	LGALS3	1.96043	0.69365
P11586	C-1-tetrahydrofolate synthase, cytoplasmic;Methylenetetrahydrofolate dehydrogenase;Methenyltetrahydrofolate cyclohydrolase;Formyltetrahydrofolate synthetase;C-1-tetrahydrofolate synthase, cytoplasmic, N-terminally processed	MTHFD1	2.35835	0.691628
P53396	ATP-citrate synthase	ACLY	3.12831	0.689219
Q9NUU7	ATP-dependent RNA helicase DDX19A	DDX19A	2.91346	0.688344
O14618	Copper chaperone for superoxide dismutase	CCS	1.5035	0.686555
P30566	Adenylosuccinate lyase	ADSL	2.57361	0.686013
Q9UBE0	SUMO-activating enzyme subunit 1;SUMO-activating enzyme subunit 1, N-terminally processed	SAE1	1.76541	0.685365
P27695	DNA-(apurinic or apyrimidinic site) lyase;DNA-(apurinic or apyrimidinic site) lyase, mitochondrial	APEX1	3.25758	0.683209
Q99836	Myeloid differentiation primary response protein MyD88	MYD88	2.11535	0.682258
Q14204	Cytoplasmic dynein 1 heavy chain 1	DYNC1H1	3.18482	0.678854
Q9Y2X7	ARF GTPase-activating protein GIT1	GIT1	1.92964	0.677082
O60256	Phosphoribosyl pyrophosphate synthase-associated protein 2	PRPSAP2	1.48315	0.675463

## Sheet: Table S3
Majority protein IDs	Protein names	Gene names	N:-Log T-test p-value	N:T-test Difference (Log2 3D culture/ 2D culture)
Q12874	Splicing factor 3A subunit 3	SF3A3	3.14227	-0.676225
P08047	Transcription factor Sp1	SP1	2.9505	-0.676411
Q96T88	E3 ubiquitin-protein ligase UHRF1	UHRF1	2.85799	-0.676741
P27701	CD82 antigen	CD82	1.8478	-0.679256
Q8ND56	Protein LSM14 homolog A	LSM14A	2.8517	-0.679717
Q6QNY1	Biogenesis of lysosome-related organelles complex 1 subunit 2	BLOC1S2	1.88836	-0.680903
Q9UNP9	Peptidyl-prolyl cis-trans isomerase E	PPIE	1.88631	-0.681714
Q99807	5-demethoxyubiquinone hydroxylase, mitochondrial	COQ7	1.29718	-0.683652
P05026	Sodium/potassium-transporting ATPase subunit beta-1	ATP1B1	3.89719	-0.684932
Q96BR9	Zinc finger and BTB domain-containing protein 8A	ZBTB8A	1.48174	-0.685126
Q8NAF0	Zinc finger protein 579	ZNF579	2.29031	-0.685502
P51970	NADH dehydrogenase [ubiquinone] 1 alpha subcomplex subunit 8	NDUFA8	1.84784	-0.685765
O14561	Acyl carrier protein, mitochondrial	NDUFAB1	2.55012	-0.687581
P11047	Laminin subunit gamma-1	LAMC1	1.52616	-0.688188
P10696;P05187	Alkaline phosphatase, placental-like;Alkaline phosphatase, placental type	ALPPL2;ALPP	2.35089	-0.688841
Q9H0N5	Pterin-4-alpha-carbinolamine dehydratase 2	PCBD2	1.4024	-0.689353
O75400	Pre-mRNA-processing factor 40 homolog A	PRPF40A	2.95508	-0.689438
Q92504	Zinc transporter SLC39A7	SLC39A7	1.53237	-0.691274
Q9H3Q1	Cdc42 effector protein 4	CDC42EP4	1.63923	-0.693228
Q9Y3B9	RRP15-like protein	RRP15	1.82574	-0.694329
P63162;P14678	Small nuclear ribonucleoprotein-associated protein N;Small nuclear ribonucleoprotein-associated proteins B and B	SNRPN;SNRPB	2.75575	-0.694672
Q9NYF8	Bcl-2-associated transcription factor 1	BCLAF1	2.578	-0.69511
O75586	Mediator of RNA polymerase II transcription subunit 6	MED6	1.81387	-0.695827
Q9BTA9	WW domain-containing adapter protein with coiled-coil	WAC	1.61593	-0.698226
Q5VZL5	Zinc finger MYM-type protein 4	ZMYM4	1.77802	-0.701544
Q9Y5S9	RNA-binding protein 8A	RBM8A	1.315	-0.70295
Q9Y6J9	TAF6-like RNA polymerase II p300/CBP-associated factor-associated factor 65 kDa subunit 6L	TAF6L	3.17533	-0.704955
Q9Y3Y2	Chromatin target of PRMT1 protein	CHTOP	1.93996	-0.705281
Q9BYW2	Histone-lysine N-methyltransferase SETD2	SETD2	2.41214	-0.705499
Q9Y6M5	Zinc transporter 1	SLC30A1	2.01688	-0.705955
O60292	Signal-induced proliferation-associated 1-like protein 3	SIPA1L3	1.39853	-0.706557
O95684	FGFR1 oncogene partner	FGFR1OP	1.82571	-0.707692
Q9UDY4	DnaJ homolog subfamily B member 4	DNAJB4	1.49399	-0.708288
Q8WXF1	Paraspeckle component 1	PSPC1	4.34425	-0.709553
Q9Y608	Leucine-rich repeat flightless-interacting protein 2	LRRFIP2	2.73741	-0.712292
Q9NR28	Diablo homolog, mitochondrial	DIABLO	3.42546	-0.713082
Q5M775	Cytospin-B	SPECC1	1.78112	-0.715491
Q6NUK4	Receptor expression-enhancing protein 3	REEP3	1.48036	-0.71682
Q8WUW1	Protein BRICK1	BRK1	1.41953	-0.718062
P63165	Small ubiquitin-related modifier 1	SUMO1	3.80094	-0.718453
Q9H2H9	Sodium-coupled neutral amino acid transporter 1	SLC38A1	1.59875	-0.718943
Q9UMS0	NFU1 iron-sulfur cluster scaffold homolog, mitochondrial	NFU1	2.55147	-0.71914
Q9UJJ9	N-acetylglucosamine-1-phosphotransferase subunit gamma	GNPTG	1.62758	-0.720122
P20337	Ras-related protein Rab-3B	RAB3B	4.01756	-0.720181
O15525;O60675	Transcription factor MafG;Transcription factor MafK	MAFG;MAFK	2.49933	-0.720559
Q8IYB3	Serine/arginine repetitive matrix protein 1	SRRM1	2.3384	-0.721451
P62304	Small nuclear ribonucleoprotein E	SNRPE	2.34398	-0.72288
Q5JTJ3	Cytochrome c oxidase assembly factor 6 homolog	COA6	1.84933	-0.72554
Q9H6F5	Coiled-coil domain-containing protein 86	CCDC86	2.87654	-0.726841
O43819	Protein SCO2 homolog, mitochondrial	SCO2	1.64644	-0.727037
Q8TF72	Protein Shroom3	SHROOM3	1.37677	-0.727668
P30049	ATP synthase subunit delta, mitochondrial	ATP5D	1.80383	-0.728526
Q01469	Fatty acid-binding protein, epidermal	FABP5	1.31252	-0.731574
P84103	Serine/arginine-rich splicing factor 3	SRSF3	2.23548	-0.731612
Q9NYJ1	Cytochrome c oxidase assembly factor 4 homolog, mitochondrial	COA4	1.94676	-0.732542
Q9BV73	Centrosome-associated protein CEP250	CEP250	1.68364	-0.733003
Q13185	Chromobox protein homolog 3	CBX3	2.17764	-0.734828
P30533	Alpha-2-macroglobulin receptor-associated protein	LRPAP1	2.52288	-0.735592
Q9UK76	Hematological and neurological expressed 1 protein;Hematological and neurological expressed 1 protein, N-terminally processed	HN1	3.93596	-0.737329
Q96BI1	Solute carrier family 22 member 18	SLC22A18	1.71526	-0.740682
P62316	Small nuclear ribonucleoprotein Sm D2	SNRPD2	4.70697	-0.74071
Q15853	Upstream stimulatory factor 2	USF2	1.45841	-0.741189
Q07666	KH domain-containing, RNA-binding, signal transduction-associated protein 1	KHDRBS1	2.41379	-0.741585
Q8WXW3	Progesterone-induced-blocking factor 1	PIBF1	1.89816	-0.741813
Q9H330	Transmembrane protein 245	TMEM245	3.11955	-0.744377
Q9NUP9	Protein lin-7 homolog C	LIN7C	2.28393	-0.744559
Q96I34	Protein phosphatase 1 regulatory subunit 16A	PPP1R16A	1.82404	-0.746948
Q9NX55	Huntingtin-interacting protein K	HYPK	1.85095	-0.747813
P54277	PMS1 protein homolog 1	PMS1	1.85693	-0.74911
Q9Y2W1	Thyroid hormone receptor-associated protein 3	THRAP3	2.80899	-0.749188
P09497	Clathrin light chain B	CLTB	2.5746	-0.751682
O75352	Mannose-P-dolichol utilization defect 1 protein	MPDU1	1.55348	-0.75179
A1L390	Pleckstrin homology domain-containing family G member 3	PLEKHG3	1.78697	-0.752923
Q96HQ2	CDKN2AIP N-terminal-like protein	CDKN2AIPNL	3.16867	-0.754601
P83916	Chromobox protein homolog 1	CBX1	1.55038	-0.756123
Q92560	Ubiquitin carboxyl-terminal hydrolase BAP1	BAP1	1.38875	-0.756698
Q96QZ7	Membrane-associated guanylate kinase, WW and PDZ domain-containing protein 1	MAGI1	1.60487	-0.756971
P23246	Splicing factor, proline- and glutamine-rich	SFPQ	3.55655	-0.757017
Q14393	Growth arrest-specific protein 6	GAS6	2.67618	-0.757652
Q9Y547	Intraflagellar transport protein 25 homolog	HSPB11	1.59706	-0.758097
P67809	Nuclease-sensitive element-binding protein 1	YBX1	2.24241	-0.758932
Q9H307	Pinin	PNN	3.73302	-0.759289
Q6ZSJ8	Uncharacterized protein C1orf122	C1orf122	3.40527	-0.762183
Q9NX76	CKLF-like MARVEL transmembrane domain-containing protein 6	CMTM6	1.87187	-0.764534
Q9P0U3	Sentrin-specific protease 1	SENP1	3.28734	-0.765158
P37108	Signal recognition particle 14 kDa protein	SRP14	1.82988	-0.772041
Q8IZQ5	Selenoprotein H	SELH	1.88137	-0.772121
Q9HCN8	Stromal cell-derived factor 2-like protein 1	SDF2L1	2.35291	-0.773492
Q8WXI9	Transcriptional repressor p66-beta	GATAD2B	2.4514	-0.775915
P35241	Radixin	RDX	2.20387	-0.777864
Q9ULF5	Zinc transporter ZIP10	SLC39A10	2.20605	-0.778525
Q96IZ0	PRKC apoptosis WT1 regulator protein	PAWR	2.17914	-0.779082
Q9BQI0	Allograft inflammatory factor 1-like	AIF1L	2.194	-0.781518
Q8NEC7	Glutathione S-transferase C-terminal domain-containing protein	GSTCD	2.05781	-0.78174
Q9UGU5	HMG domain-containing protein 4	HMGXB4	1.66952	-0.781954
Q9UMX5	Neudesin	NENF	2.63953	-0.782259
O94808	Glutamine--fructose-6-phosphate aminotransferase [isomerizing] 2	GFPT2	2.15937	-0.782624
Q92613	Protein Jade-3	JADE3	2.18547	-0.782629
P23588	Eukaryotic translation initiation factor 4B	EIF4B	1.6316	-0.782958
Q9Y5J9	Mitochondrial import inner membrane translocase subunit Tim8 B	TIMM8B	2.17113	-0.783481
Q13884	Beta-1-syntrophin	SNTB1	1.51805	-0.783914
Q13795	ADP-ribosylation factor-related protein 1	ARFRP1	1.61107	-0.786815
Q8N9M1	Uncharacterized protein C19orf47	C19orf47	2.26165	-0.788642
Q9UHA4	Ragulator complex protein LAMTOR3	LAMTOR3	2.2448	-0.789898
P34059	N-acetylgalactosamine-6-sulfatase	GALNS	2.14348	-0.79171
Q13242	Serine/arginine-rich splicing factor 9	SRSF9	3.29547	-0.7927
Q6NXS1;P41236	Protein phosphatase inhibitor 2-like protein 3;Protein phosphatase inhibitor 2	PPP1R2P3;PPP1R2	1.3005	-0.794493
P14314	Glucosidase 2 subunit beta	PRKCSH	3.35189	-0.795133
Q9Y5L4	Mitochondrial import inner membrane translocase subunit Tim13	TIMM13	2.95719	-0.79568
Q32M84	BTB/POZ domain-containing protein 16	BTBD16	2.44422	-0.796831
Q9Y6M7	Sodium bicarbonate cotransporter 3	SLC4A7	3.18985	-0.797705
P55201	Peregrin	BRPF1	2.51093	-0.797744
O60925	Prefoldin subunit 1	PFDN1	2.28123	-0.79942
P16401	Histone H1.5	HIST1H1B	1.48931	-0.80022
Q6VN20	Ran-binding protein 10	RANBP10	1.90676	-0.801784
P15529	Membrane cofactor protein	CD46	2.2647	-0.801804
O60828	Polyglutamine-binding protein 1	PQBP1	1.30892	-0.803538
O75494	Serine/arginine-rich splicing factor 10	SRSF10	2.59089	-0.803677
Q9UK45	U6 snRNA-associated Sm-like protein LSm7	LSM7	1.81321	-0.80467
Q86VM9	Zinc finger CCCH domain-containing protein 18	ZC3H18	1.86363	-0.805884
P18859	ATP synthase-coupling factor 6, mitochondrial	ATP5J	2.41295	-0.809556
Q92733	Proline-rich protein PRCC	PRCC	2.04518	-0.810356
Q8WYJ6	Septin-1	SEPT1	1.48946	-0.812189
P82909	28S ribosomal protein S36, mitochondrial	MRPS36	2.6238	-0.81412
Q15599	Na(+)/H(+) exchange regulatory cofactor NHE-RF2	SLC9A3R2	2.84818	-0.815653
Q96C90	Protein phosphatase 1 regulatory subunit 14B	PPP1R14B	1.88346	-0.815778
Q96QD5	DEP domain-containing protein 7	DEPDC7	2.97839	-0.815917
Q13111	Chromatin assembly factor 1 subunit A	CHAF1A	2.69944	-0.819316
Q9UHK0	Nuclear fragile X mental retardation-interacting protein 1	NUFIP1	1.98304	-0.820387
Q9NRP2	COX assembly mitochondrial protein 2 homolog	CMC2	3.28822	-0.821633
Q99808	Equilibrative nucleoside transporter 1	SLC29A1	1.52593	-0.824415
Q13813	Spectrin alpha chain, non-erythrocytic 1	SPTAN1	2.98137	-0.824493
Q9NYZ1;Q96ET8	Golgi apparatus membrane protein TVP23 homolog B;Golgi apparatus membrane protein TVP23 homolog C	TVP23B;TVP23C	1.7608	-0.829438
Q5FWF5	N-acetyltransferase ESCO1	ESCO1	1.35368	-0.830268
Q86V81	THO complex subunit 4	ALYREF	3.25943	-0.833362
Q99538	Legumain	LGMN	1.36418	-0.835509
Q14257	Reticulocalbin-2	RCN2	2.70225	-0.838935
Q9UBB5	Methyl-CpG-binding domain protein 2	MBD2	2.52847	-0.839033
Q96DP5	Methionyl-tRNA formyltransferase, mitochondrial	MTFMT	2.93389	-0.842137
Q8N9N7	Leucine-rich repeat-containing protein 57	LRRC57	2.49324	-0.843397
Q13277	Syntaxin-3	STX3	1.64576	-0.843621
Q6P161	39S ribosomal protein L54, mitochondrial	MRPL54	3.19079	-0.847398
Q9NZN8	CCR4-NOT transcription complex subunit 2	CNOT2	2.89512	-0.85093
Q8NBS9	Thioredoxin domain-containing protein 5	TXNDC5	3.07814	-0.858632
Q9BTL3	RNMT-activating mini protein	FAM103A1	1.48312	-0.858851
P20700	Lamin-B1	LMNB1	5.1195	-0.859357
Q9NSC7	Alpha-N-acetylgalactosaminide alpha-2,6-sialyltransferase 1	ST6GALNAC1	2.8852	-0.861706
P24468;P10589	COUP transcription factor 2;COUP transcription factor 1	NR2F2;NR2F1	1.30119	-0.864492
Q96GQ7	Probable ATP-dependent RNA helicase DDX27	DDX27	2.25922	-0.865217
P45973	Chromobox protein homolog 5	CBX5	2.35546	-0.865932
P16989	Y-box-binding protein 3	YBX3	2.24399	-0.866322
Q9C005	Protein dpy-30 homolog	DPY30	2.62192	-0.874853
O43852	Calumenin	CALU	3.10625	-0.875858
P05387	60S acidic ribosomal protein P2	RPLP2	3.68335	-0.875991
O75475	PC4 and SFRS1-interacting protein	PSIP1	1.8423	-0.880036
Q8NFC6	Biorientation of chromosomes in cell division protein 1-like 1	BOD1L1	1.48525	-0.883812
Q16643	Drebrin	DBN1	2.69736	-0.890362
P62308;A8MWD9	Small nuclear ribonucleoprotein G;Putative small nuclear ribonucleoprotein G-like protein 15	SNRPG;SNRPGP15	2.04918	-0.892802
A8MT70	Zinc finger B-box domain-containing protein 1	ZBBX	2.88688	-0.894826
Q12873	Chromodomain-helicase-DNA-binding protein 3	CHD3	1.96552	-0.89568
P62318	Small nuclear ribonucleoprotein Sm D3	SNRPD3	2.35042	-0.896984
Q8N129	Protein canopy homolog 4	CNPY4	1.81216	-0.899011
Q13765;E9PAV3	Nascent polypeptide-associated complex subunit alpha;Nascent polypeptide-associated complex subunit alpha, muscle-specific form	NACA	4.21721	-0.900706
Q8NFH3	Nucleoporin Nup43	NUP43	2.289	-0.901434
P14854	Cytochrome c oxidase subunit 6B1	COX6B1	2.16081	-0.902464
Q8NDA2	Hemicentin-2	HMCN2	2.72801	-0.908161
Q9NQ29	Putative RNA-binding protein Luc7-like 1	LUC7L	1.58754	-0.917203
Q8WUD4	Coiled-coil domain-containing protein 12	CCDC12	2.64343	-0.917759
Q15427	Splicing factor 3B subunit 4	SF3B4	1.79085	-0.918388
Q9BRJ6	Uncharacterized protein C7orf50	C7orf50	2.59963	-0.921632
P55081	Microfibrillar-associated protein 1	MFAP1	2.2443	-0.921715
Q92870	Amyloid beta A4 precursor protein-binding family B member 2	APBB2	3.07425	-0.924031
Q9Y6H1;Q5T1J5	Coiled-coil-helix-coiled-coil-helix domain-containing protein 2;Putative coiled-coil-helix-coiled-coil-helix domain-containing protein CHCHD2P9, mitochondrial	CHCHD2;CHCHD2P9	3.99415	-0.925223
P82979	SAP domain-containing ribonucleoprotein	SARNP	2.23576	-0.937064
O75820	Zinc finger protein 189	ZNF189	2.22462	-0.939572
P02545	Prelamin-A/C;Lamin-A/C	LMNA	2.20057	-0.942592
Q07955	Serine/arginine-rich splicing factor 1	SRSF1	2.05021	-0.944234
P43121	Cell surface glycoprotein MUC18	MCAM	3.52198	-0.94746
Q96JP5	E3 ubiquitin-protein ligase ZFP91	ZFP91	1.85787	-0.952762
P07919;A0A096LP55	Cytochrome b-c1 complex subunit 6, mitochondrial;Cytochrome b-c1 complex subunit 6	UQCRH;UQCRHL	2.94757	-0.954088
P09234	U1 small nuclear ribonucleoprotein C	SNRPC	2.07577	-0.957533
Q96IZ7	Serine/Arginine-related protein 53	RSRC1	2.2773	-0.959471
P99999	Cytochrome c	CYCS	2.53384	-0.967114
Q14103	Heterogeneous nuclear ribonucleoprotein D0	HNRNPD	2.04014	-0.969994
P53999	Activated RNA polymerase II transcriptional coactivator p15	SUB1	2.10807	-0.970212
P62995	Transformer-2 protein homolog beta	TRA2B	1.84747	-0.974903
Q99729	Heterogeneous nuclear ribonucleoprotein A/B	HNRNPAB	3.12095	-0.977217
Q03252	Lamin-B2	LMNB2	3.33944	-0.980038
P43007	Neutral amino acid transporter A	SLC1A4	2.11429	-0.980798
P55145	Mesencephalic astrocyte-derived neurotrophic factor	MANF	2.15711	-0.986003
Q9BRD0	BUD13 homolog	BUD13	2.35573	-0.992597
Q9BWJ5	Splicing factor 3B subunit 5	SF3B5	2.74544	-0.994215
P08579	U2 small nuclear ribonucleoprotein B	SNRPB2	3.40721	-1.00946
Q9NX58	Cell growth-regulating nucleolar protein	LYAR	1.68633	-1.02098
P08195	4F2 cell-surface antigen heavy chain	SLC3A2	3.56051	-1.02848
P38159	RNA-binding motif protein, X chromosome;RNA-binding motif protein, X chromosome, N-terminally processed	RBMX	3.17688	-1.0339
O14737	Programmed cell death protein 5	PDCD5	3.58399	-1.03397
P51991	Heterogeneous nuclear ribonucleoprotein A3	HNRNPA3	3.58306	-1.03671
O15231	Zinc finger protein 185	ZNF185	2.70605	-1.04724
Q92804	TATA-binding protein-associated factor 2N	TAF15	1.91332	-1.05159
Q9Y3C1	Nucleolar protein 16	NOP16	1.8741	-1.05645
P08138	Tumor necrosis factor receptor superfamily member 16	NGFR	3.90488	-1.05911
O43493	Trans-Golgi network integral membrane protein 2	TGOLN2	1.99244	-1.06353
Q14151	Scaffold attachment factor B2	SAFB2	1.79704	-1.06574
Q99880;Q99879;Q99877;Q93079;Q5QNW6;P62807;P58876;P57053;O60814;Q96A08	Histone H2B type 1-L;Histone H2B type 1-M;Histone H2B type 1-N;Histone H2B type 1-H;Histone H2B type 2-F;Histone H2B type 1-C/E/F/G/I;Histone H2B type 1-D;Histone H2B type F-S;Histone H2B type 1-K;Histone H2B type 1-A	HIST1H2BL;HIST1H2BM;HIST1H2BN;HIST1H2BH;HIST2H2BF;HIST1H2BC;HIST1H2BD;H2BFS;HIST1H2BK;HIST1H2BA	2.12366	-1.06752
P84090	Enhancer of rudimentary homolog	ERH	2.3058	-1.06853
O43670	BUB3-interacting and GLEBS motif-containing protein ZNF207	ZNF207	1.73627	-1.06919
P07602	Prosaposin;Saposin-A;Saposin-B-Val;Saposin-B;Saposin-C;Saposin-D	PSAP	2.48925	-1.08266
P14927	Cytochrome b-c1 complex subunit 7	UQCRB	2.10324	-1.08442
P09651;Q32P51	Heterogeneous nuclear ribonucleoprotein A1;Heterogeneous nuclear ribonucleoprotein A1, N-terminally processed;Heterogeneous nuclear ribonucleoprotein A1-like 2	HNRNPA1;HNRNPA1L2	1.6704	-1.08649
Q15758	Neutral amino acid transporter B(0)	SLC1A5	1.57167	-1.09222
P07910	Heterogeneous nuclear ribonucleoproteins C1/C2	HNRNPC	2.31554	-1.09282
Q14061	Cytochrome c oxidase copper chaperone	COX17	2.21982	-1.09394
P36873	Serine/threonine-protein phosphatase PP1-gamma catalytic subunit	PPP1CC	2.38177	-1.0979
Q01650	Large neutral amino acids transporter small subunit 1	SLC7A5	2.64305	-1.1004
Q8NFZ8	Cell adhesion molecule 4	CADM4	2.25008	-1.1061
Q9Y2B0	Protein canopy homolog 2	CNPY2	1.93	-1.12512
P16403	Histone H1.2	HIST1H1C	1.737	-1.14072
P50895	Basal cell adhesion molecule	BCAM	2.55815	-1.14515
Q16629	Serine/arginine-rich splicing factor 7	SRSF7	2.45127	-1.14669
Q9UKY7	Protein CDV3 homolog	CDV3	2.76723	-1.17244
P61244	Protein max	MAX	1.70196	-1.18265
P35637	RNA-binding protein FUS	FUS	3.04878	-1.18345
P33316	Deoxyuridine 5-triphosphate nucleotidohydrolase, mitochondrial	DUT	1.48819	-1.19684
Q9UII2	ATPase inhibitor, mitochondrial	ATPIF1	2.15703	-1.19795
P62306	Small nuclear ribonucleoprotein F	SNRPF	2.11932	-1.19899
P07108	Acyl-CoA-binding protein	DBI	2.90366	-1.21225
Q9NWB6	Arginine and glutamate-rich protein 1	ARGLU1	3.05362	-1.22264
P22626	Heterogeneous nuclear ribonucleoproteins A2/B1	HNRNPA2B1	2.09202	-1.24883
P62750	60S ribosomal protein L23a	RPL23A	2.43419	-1.255
Q13151	Heterogeneous nuclear ribonucleoprotein A0	HNRNPA0	1.90065	-1.27907
P16949	Stathmin	STMN1	2.46294	-1.27978
O43768	Alpha-endosulfine	ENSA	1.85352	-1.39151
Q8TBZ0	Coiled-coil domain-containing protein 110	CCDC110	1.71945	-1.40539
P61978	Heterogeneous nuclear ribonucleoprotein K	HNRNPK	1.48488	-1.42235
P19338	Nucleolin	NCL	2.45493	-1.43497
P05204	Non-histone chromosomal protein HMG-17	HMGN2	1.88871	-1.49609
Q14978	Nucleolar and coiled-body phosphoprotein 1	NOLC1	2.42403	-1.53369
P20962	Parathymosin	PTMS	3.39214	-1.60394
Q01130	Serine/arginine-rich splicing factor 2	SRSF2	3.88203	-1.60525
P62328	Thymosin beta-4;Hematopoietic system regulatory peptide	TMSB4X	1.87455	-1.69597
P61916	Epididymal secretory protein E1	NPC2	2.10473	-1.75362
P06748	Nucleophosmin	NPM1	1.83821	-1.78542
Q01105;P0DME0	Protein SET;Protein SETSIP	SET;SETSIP	5.46407	-1.79528
P06454	Prothymosin alpha;Prothymosin alpha, N-terminally processed;Thymosin alpha-1	PTMA	1.7793	-2.48118
P05114	Non-histone chromosomal protein HMG-14	HMGN1	2.59888	-2.61754
Q15651	High mobility group nucleosome-binding domain-containing protein 3	HMGN3	1.50117	-3.16282

## Sheet: Table S4
Protein IDs	Majority protein IDs	Protein names	Gene names	N:-Log T-test p-value	N:T-test Difference (Log2 3D_XAV939/3D : 2D_XAV939/2D)	Log2 2D_XAV939/2D				Log2 3D_XAV939/3D
						Biological replicate 1_01	Biological replicate 1_02	Biological replicate 2_01	Biological replicate 2_02	Biological replicate 1_01	Biological replicate 1_02	Biological replicate 2_01	Biological replicate 2_02
Q13444	Q13444	Disintegrin and metalloproteinase domain-containing protein 15	ADAM15	0.556404	0.815533	-0.191061	-0.410731	-0.303715	-0.0227286	-0.0745219	2.6165	-0.17023	-0.0378492
Q9H7N4	Q9H7N4	Splicing factor, arginine/serine-rich 19	SCAF1	1.14323	0.807463	-0.122633	-0.489952	-0.0492567	-0.108284	1.18436	1.27598	-0.0489783	0.0483715
Q96NT0	Q96NT0	Coiled-coil domain-containing protein 115	CCDC115	0.948502	0.766565	0.0685889	-0.196225	-0.258888	-0.128028	0.355488	1.84436	0.0738704	0.277995
Q9BXV9	Q9BXV9	Uncharacterized protein C14orf142	C14orf142	0.601847	0.765397	-0.413061	-2.6816	-0.114416	-0.455758	-0.358004	0.0591605	-0.0369989	-0.267406
P15428	P15428	15-hydroxyprostaglandin dehydrogenase [NAD(+)]	HPGD	1.86877	0.746019	0.115838	0.207884	-0.13572	-0.427812	0.826423	0.794257	0.917503	0.206084
Q15651	Q15651	High mobility group nucleosome-binding domain-containing protein 3	HMGN3	0.519407	0.743101	0.511028	0.258673	0.284996	0.618904	0.297812	2.99729	0.161891	1.18901
Q9BZG8	Q9BZG8	Diphthamide biosynthesis protein 1	DPH1	1.2142	0.734367	-0.389234	-1.54933	-0.216735	-0.597236	-0.191262	0.346265	-0.0658109	0.0957367
Q9Y496	Q9Y496	Kinesin-like protein KIF3A	KIF3A	0.468536	0.695358	-0.074835	-2.82911	-0.229741	-0.209816	0.000397727	-0.00743617	-0.188825	-0.366207
P42356	P42356	Phosphatidylinositol 4-kinase alpha	PI4KA	0.564416	0.674631	-0.124668	-2.40426	-0.162596	-0.233745	-0.0185675	-0.0180771	-0.121631	-0.068475
Q7Z3J2	Q7Z3J2	UPF0505 protein C16orf62	C16orf62	0.509196	0.653617	-1.29634	-2.04333	0.333151	0.260432	0.0370628	0.0118289	-0.0814919	-0.0990189
Q9BU76	Q9BU76	Multiple myeloma tumor-associated protein 2	MMTAG2	0.565625	0.639956	0.0995243	-2.12207	-0.0613792	-0.0812844	0.116743	0.0918017	0.0368536	0.149211
Q96HY7	Q96HY7	Probable 2-oxoglutarate dehydrogenase E1 component DHKTD1, mitochondrial	DHTKD1	1.73221	0.634902	-0.771136	-0.48962	-1.12081	-0.366137	0.119674	-0.358541	0.0450305	-0.014255
Q8TBZ0	Q8TBZ0	Coiled-coil domain-containing protein 110	CCDC110	0.535387	0.621666	-1.69632	-1.21756	0.643403	-0.23893	-0.179203	0.0833198	0.32792	-0.254782
P51608	P51608	Methyl-CpG-binding protein 2	MECP2	0.359089	0.612714	-0.393077	-0.191153	0.0981393	0.0689161	-0.41259	2.68086	-0.102909	-0.131682
Q9NRG7	Q9NRG7	Epimerase family protein SDR39U1	SDR39U1	0.724353	0.585173	-0.186149	-1.31074	-0.341458	0.176916	0.128409	0.820324	-0.289661	0.0201882
Q9NRX4	Q9NRX4	14 kDa phosphohistidine phosphatase	PHPT1	0.62883	0.580078	-0.131539	-1.87054	-0.124473	-0.214069	0.159375	-0.207725	0.158522	-0.130481
P12236	P12236	ADP/ATP translocase 3;ADP/ATP translocase 3, N-terminally processed	SLC25A6	1.22024	0.572033	-0.509308	-0.576083	0.221197	0.236751	0.71284	0.428808	0.244748	0.274291
Q0VG06	Q0VG06	Fanconi anemia-associated protein of 100 kDa	FAAP100	0.996056	0.559397	-0.818294	-0.747209	-0.00561975	-0.191613	0.580194	-0.426087	0.153	0.167746
Q6IA69	Q6IA69	Glutamine-dependent NAD(+) synthetase	NADSYN1	1.13231	0.557532	-0.206887	-1.05078	-0.172818	-0.297998	-0.149046	0.555179	-0.00813822	0.103648
Q86US8	Q86US8	Telomerase-binding protein EST1A	SMG6	1.07396	0.544784	-0.785997	-0.583386	-1.20788	-0.115554	-0.195774	-0.455189	0.1863	-0.0490162
Q96F63	Q96F63	Coiled-coil domain-containing protein 97	CCDC97	0.767057	0.538474	-0.526228	-1.08844	-0.122323	-0.375125	-0.439852	0.814794	-0.0552655	-0.277891
O95714;Q9BVR0	O95714	E3 ubiquitin-protein ligase HERC2	HERC2	0.620618	0.520576	-0.298835	-1.76217	-0.0785584	-0.275068	0.139591	-0.194107	-0.036117	-0.2417
O14920	O14920	Inhibitor of nuclear factor kappa-B kinase subunit beta	IKBKB	1.26203	0.517956	-0.103968	-0.543334	-0.5389	-0.658451	0.10478	-0.463646	0.249293	0.336746
Q6PJG6	Q6PJG6	BRCA1-associated ATM activator 1	BRAT1	0.694324	0.505719	-0.0895008	-1.58379	-0.749794	-0.19284	-0.00478619	-0.398242	-0.134794	-0.0552292
Q96AG3	Q96AG3	Solute carrier family 25 member 46	SLC25A46	0.427486	0.501394	-0.521241	-2.19546	-0.483285	0.0876334	-0.349411	-0.644828	-0.298861	0.18632
P51580	P51580	Thiopurine S-methyltransferase	TPMT	0.922264	0.494851	0.214129	0.169182	-0.565179	-0.798766	0.461274	0.265281	0.259846	0.0123678
P62805	P62805	Histone H4	HIST1H4A	0.338299	0.489708	-1.62555	-2.16282	0.223479	0.177281	-0.459727	-0.501647	-0.210179	-0.257222
Q2TAP0	Q2TAP0	Golgin subfamily A member 7B	GOLGA7B	1.45474	0.48877	-0.710155	-0.221488	0.0337386	-0.531717	-0.0360388	0.0693007	0.192241	0.299956
O95487	O95487	Protein transport protein Sec24B	SEC24B	1.33323	0.471323	-0.0310774	0.0402696	-0.184877	-0.224859	0.613035	-0.067026	0.702771	0.23597
P14174	P14174	Macrophage migration inhibitory factor	MIF	1.29428	0.469752	-0.0701977	-0.105919	0.223887	0.504313	0.391773	0.374544	0.838287	0.82649
Q9Y2D5	Q9Y2D5	A-kinase anchor protein 2	AKAP2	0.471796	0.461942	-0.496599	-1.84373	-0.0315687	0.00875453	-0.315609	-0.209238	-0.116103	0.125576
Q53FV1	Q53FV1	ORM1-like protein 2	ORMDL2	0.514893	0.460509	-1.51705	-0.912073	0.0604487	0.146244	-0.0964681	-0.353592	-0.0146272	0.0842982
Q8NFZ8	Q8NFZ8	Cell adhesion molecule 4	CADM4	2.32601	0.459317	-0.365546	-0.53531	-0.479684	-0.437633	-0.168815	-0.077978	-0.0209868	0.286875
Q9Y570	Q9Y570	Protein phosphatase methylesterase 1	PPME1	1.66837	0.45845	-0.289787	-0.113567	-0.625901	-0.72526	-0.0432605	0.136629	0.00856025	-0.022643
P46020	P46020	Phosphorylase b kinase regulatory subunit alpha, skeletal muscle isoform	PHKA1	1.14801	0.458221	-0.418724	-0.564824	-0.905315	-0.396125	-0.340232	0.402904	-0.241477	-0.273298
Q96B21	Q96B21	Transmembrane protein 45B	TMEM45B	0.978503	0.457498	-0.789974	-1.16293	-0.271499	-0.275948	-0.259903	-0.414352	-0.000965849	0.00486301
Q13572	Q13572	Inositol-tetrakisphosphate 1-kinase	ITPK1	0.633261	0.45545	-0.515303	-1.58412	-0.0851428	-0.242335	-0.00986494	-0.300476	-0.114887	-0.179871
Q03519	Q03519	Antigen peptide transporter 2	TAP2	1.05352	0.451221	-0.658533	-0.86651	-0.335369	-0.150941	-0.316011	0.229363	-0.319026	0.199205
O75531	O75531	Barrier-to-autointegration factor;Barrier-to-autointegration factor, N-terminally processed	BANF1	0.728334	0.441456	-0.613753	0.0701423	0.392011	0.197105	0.196741	1.04783	0.324463	0.242297
Q9UJX5	Q9UJX5	Anaphase-promoting complex subunit 4	ANAPC4	0.471371	0.439923	-0.111159	-1.72291	-0.0228509	0.00431559	0.0220513	-0.127955	0.0445128	-0.0315263
Q9NPA8	Q9NPA8	Transcription and mRNA export factor ENY2	ENY2	0.542874	0.438695	-0.485581	-1.46172	0.0766671	0.0217443	-0.291055	0.278591	-0.0251868	-0.0564638
P62899	P62899	60S ribosomal protein L31	RPL31	0.287168	0.436779	-2.45175	-0.0421246	-0.323919	-0.0728327	-1.04724	-0.0101891	-0.0992211	0.0131407
Q6YHU6	Q6YHU6	Thyroid adenoma-associated protein	THADA	1.19142	0.432864	-0.536646	-0.962561	-0.190457	-0.152853	0.0608513	-0.10336	-0.0223794	-0.0461751
Q8TF68	Q8TF68	Zinc finger protein 384	ZNF384	1.25303	0.430067	-0.0799222	-0.435506	-0.161508	-0.347992	0.412267	0.256696	0.329901	-0.303525
Q8NFJ5	Q8NFJ5	Retinoic acid-induced protein 3	GPRC5A	0.838042	0.426035	-1.22709	-0.864037	-0.543994	-0.0700472	-0.328743	-0.0750388	-0.37687	-0.220379
Q7Z4G4	Q7Z4G4	tRNA (guanine(10)-N2)-methyltransferase homolog	TRMT11	0.992495	0.425054	-0.581954	-0.749205	-0.0987759	-0.00162332	-0.222706	0.38116	0.08064	0.0295638
O75446	O75446	Histone deacetylase complex subunit SAP30	SAP30	1.01722	0.423458	0.0186186	-0.133111	-0.00695423	0.136531	0.271387	-0.0591097	0.906034	0.590605
Q562E7	Q562E7	WD repeat-containing protein 81	WDR81	1.13478	0.42255	-0.0343827	-0.16083	-0.86318	-0.301216	0.165075	0.111852	0.170839	-0.117175
Q13753	Q13753	Laminin subunit gamma-2	LAMC2	0.538133	0.41127	-0.527536	0.678694	-0.535729	-0.329498	0.0865099	0.703725	0.388362	-0.247586
Q9BUH6	Q9BUH6	Protein PAXX	C9orf142	1.25558	0.40722	-0.275284	-0.66931	-0.869565	-0.417267	-0.300293	0.0265593	0.0487713	-0.377584
Q9Y6W5;Q9UPY6	Q9Y6W5	Wiskott-Aldrich syndrome protein family member 2	WASF2	0.222622	0.406465	-0.0801664	0.079064	-2.01711	-2.25391	0.0232401	0.00883666	-1.341	-1.33733
Q8NHQ9	Q8NHQ9	ATP-dependent RNA helicase DDX55	DDX55	1.1067	0.402234	-0.109147	-0.801247	-0.496687	-0.0305336	-0.00735036	0.0775047	-0.0961099	0.197275
Q00613	Q00613	Heat shock factor protein 1	HSF1	1.2368	0.399957	-0.335897	-0.629882	-0.758342	-0.631369	-0.405	-0.468869	0.11719	0.00101679
P51153;P20336;Q96E17	P51153	Ras-related protein Rab-13	RAB13	0.654038	0.399664	-0.209689	-0.128164	0.115063	0.103648	-0.19692	0.179092	0.35737	1.13997
P61018	P61018	Ras-related protein Rab-4B	RAB4B	0.597973	0.39713	-0.447591	-0.609737	-0.353936	0.0265543	0.810554	-0.414324	-0.346032	0.153613
P46736	P46736	Lys-63-specific deubiquitinase BRCC36	BRCC3	0.664201	0.395414	0.120404	-0.228305	-1.16641	-0.1756	0.0540716	0.206824	-0.0296509	-0.0995013
Q9HBH0	Q9HBH0	Rho-related GTP-binding protein RhoF	RHOF	0.759314	0.395105	-0.0813493	-0.207213	-0.176522	-0.415462	-0.0256919	0.0442813	0.895753	-0.214471
P06396;REV__Q6TDU7	P06396	Gelsolin	GSN	3.11274	0.394078	-0.0215199	-0.0771458	0.0181777	0.0106361	0.448426	0.50499	0.265411	0.287632
P62917	P62917	60S ribosomal protein L8	RPL8	1.09188	0.392307	0.0774638	-0.0324571	0.0731511	0.0305368	0.556782	0.895467	0.0924423	0.173232
Q86VP1	Q86VP1	Tax1-binding protein 1	TAX1BP1	1.90559	0.387705	-0.38964	-0.0871546	-0.581659	-0.470697	0.0662361	0.0417679	-0.0255153	-0.0608196
O60783	O60783	28S ribosomal protein S14, mitochondrial	MRPS14	0.540102	0.382989	-0.060655	-0.615979	0.255534	0.662035	0.466144	0.0790943	0.271804	0.955847
Q6WKZ4	Q6WKZ4	Rab11 family-interacting protein 1	RAB11FIP1	1.07905	0.382986	-0.0463383	-0.590237	-0.208969	-0.184351	0.415682	0.327045	-0.108982	-0.131697
P53794	P53794	Sodium/myo-inositol cotransporter	SLC5A3	0.986201	0.379895	-0.601794	-0.682742	-0.345011	0.00317835	-0.147921	-0.215478	-0.0781066	0.334717
Q8NF37	Q8NF37	Lysophosphatidylcholine acyltransferase 1	LPCAT1	0.833521	0.377525	-0.509807	-0.742408	-1.18785	-0.198133	-0.386967	-0.473338	-0.17412	-0.0936686
Q8WVY7	Q8WVY7	Ubiquitin-like domain-containing CTD phosphatase 1	UBLCP1	1.69614	0.377019	-0.470341	-0.530323	-0.210878	-0.335486	-0.186419	0.264032	-0.0334562	-0.0831106
P06703	P06703	Protein S100-A6	S100A6	1.96014	0.376932	0.189069	0.255288	-0.1071	-0.135765	0.400848	0.394545	0.507751	0.406077
Q7Z7F7	Q7Z7F7	39S ribosomal protein L55, mitochondrial	MRPL55	1.22802	0.374989	-0.398296	-0.269349	0.0227114	-0.100391	0.0337496	0.0202945	0.579445	0.121143
Q96GD0	Q96GD0	Pyridoxal phosphate phosphatase	PDXP	0.572389	0.371927	-0.244168	-0.227877	-0.349582	-0.338544	-0.16881	0.98692	-0.197969	-0.292601
Q99497	Q99497	Protein deglycase DJ-1	PARK7	1.75624	0.36886	0.143195	0.245945	0.0122394	-0.070746	0.500924	0.587816	0.188715	0.528616
O95696	O95696	Bromodomain-containing protein 1	BRD1	1.14459	0.366383	-0.136094	-0.559016	-0.852091	-0.338961	-0.0698839	-0.304499	-0.00374922	-0.0424978
P04818	P04818	Thymidylate synthase	TYMS	1.81997	0.36587	-0.210162	-0.593674	-0.579689	-0.332374	0.0479535	-0.207359	-0.0228414	-0.0701715
P43007	P43007	Neutral amino acid transporter A	SLC1A4	0.880187	0.365435	-0.586597	-0.762862	0.0643803	0.00849126	0.0776146	0.0710065	-0.00204538	0.0385766
O15084	O15084	Serine/threonine-protein phosphatase 6 regulatory ankyrin repeat subunit A	ANKRD28	1.43743	0.364145	-0.221466	-0.469436	-0.79817	-0.244356	-0.0408531	-0.062911	-0.0363154	-0.13677
P09327;O75366	P09327	Villin-1	VIL1	2.52457	0.361207	0.0377157	-0.13661	0.00191559	0.026142	0.478735	0.424217	0.225579	0.24546
P15291	P15291	Beta-1,4-galactosyltransferase 1;Lactose synthase A protein;N-acetyllactosamine synthase;Beta-N-acetylglucosaminylglycopeptide beta-1,4-galactosyltransferase;Beta-N-acetylglucosaminyl-glycolipid beta-1,4-galactosyltransferase;Processed beta-1,4-galactosyltransferase 1	B4GALT1	0.554465	0.360365	-1.22479	-0.658446	-0.259649	-0.0549298	-0.112368	-0.655908	-0.0380566	0.0499828
P46937	P46937	Transcriptional coactivator YAP1	YAP1	0.765863	0.360146	-0.297406	-0.877577	-0.237964	-0.151394	-0.226907	0.428211	-0.0297198	-0.295341
Q68EM7	Q68EM7	Rho GTPase-activating protein 17	ARHGAP17	0.787934	0.358472	-0.0348896	-0.933996	-0.0277793	-0.0948903	0.0463975	0.219043	0.0190569	0.0578346
Q9Y3C8	Q9Y3C8	Ubiquitin-fold modifier-conjugating enzyme 1	UFC1	0.518356	0.355941	-0.0528567	-1.2253	-0.158518	-0.0897801	0.221734	-0.436697	0.0394653	0.0728101
A7KAX9	A7KAX9	Rho GTPase-activating protein 32	ARHGAP32	0.599675	0.353218	-0.0412904	-1.03953	-0.202279	-0.199076	-0.249215	0.447829	-0.229858	-0.0380566
Q9H0R1	Q9H0R1	AP-5 complex subunit mu-1	AP5M1	1.14575	0.350765	-0.591246	-0.362517	-0.215453	0.0240695	0.186105	0.0749748	-0.208044	0.204879
Q5SNT2	Q5SNT2	Transmembrane protein 201	TMEM201	0.587201	0.350712	-0.450599	-0.865808	-0.334184	0.234179	-0.247079	0.463791	-0.233882	0.00360505
Q9UHD2	Q9UHD2	Serine/threonine-protein kinase TBK1	TBK1	0.51607	0.349703	-0.793669	-1.46501	-0.579853	-0.122045	-0.755076	-0.390962	-0.0853415	-0.330388
P40818	P40818	Ubiquitin carboxyl-terminal hydrolase 8	USP8	1.05513	0.349479	-0.122943	-0.829382	-0.19254	-0.329689	-0.0640596	-0.0928654	0.171156	-0.0908672
Q9NZN5	Q9NZN5	Rho guanine nucleotide exchange factor 12	ARHGEF12	0.761277	0.349074	-0.226553	-0.589497	-0.347433	-0.3546	0.0420475	-0.445995	0.532589	-0.250428
Q96J84	Q96J84	Kin of IRRE-like protein 1	KIRREL	0.654406	0.348174	-0.446551	-0.300041	-1.31744	-0.350274	-0.357899	-0.344131	0.00611087	-0.325686
Q8WUU5	Q8WUU5	GATA zinc finger domain-containing protein 1	GATAD1	0.257764	0.347664	-0.0140597	-2.22033	-0.128654	-0.212086	-0.215478	-0.784543	-0.116818	-0.0676329
O43709	O43709	Probable 18S rRNA (guanine-N(7))-methyltransferase	WBSCR22	0.729547	0.346746	0.106278	-0.508795	-0.495052	-0.174594	0.112726	0.533354	-0.342951	0.0116935
P30740;O75830	P30740	Leukocyte elastase inhibitor	SERPINB1	3.96582	0.346298	0.00952399	-0.00708479	0.137626	0.037015	0.359617	0.387445	0.451072	0.364138
Q8WXH0	Q8WXH0	Nesprin-2	SYNE2	0.814577	0.345197	-0.38459	-0.357122	0.0318315	-0.14916	-0.0784934	0.675116	-0.147626	0.072752
Q3KQV9	Q3KQV9	UDP-N-acetylhexosamine pyrophosphorylase-like protein 1	UAP1L1	1.30019	0.344545	-0.0153396	-0.344726	-0.50717	0.0783432	0.209667	0.0952044	0.0937255	0.190691
Q14CX7	Q14CX7	N-alpha-acetyltransferase 25, NatB auxiliary subunit	NAA25	0.298957	0.344366	0.121119	-1.81153	-1.0877	-0.217423	-0.114503	-1.00761	-0.337282	-0.158667
Q15038	Q15038	DAZ-associated protein 2	DAZAP2	0.647017	0.343406	-1.23652	-0.556699	-0.361816	-0.215075	-0.17101	-0.518657	-0.335829	0.0290133
Q8NI36	Q8NI36	WD repeat-containing protein 36	WDR36	0.996847	0.342351	0.0583218	0.0738497	0.0555133	0.0257998	0.77561	0.254491	-0.0240588	0.576848
Q15036	Q15036	Sorting nexin-17	SNX17	1.2491	0.342168	-0.296679	-0.576169	-0.0232638	-0.0912846	-0.0960373	0.269281	0.0921961	0.115835
O14524	O14524	Transmembrane protein 194A	TMEM194A	0.69012	0.340985	-0.788257	-0.599197	0.00546991	-0.0691	-0.0595612	-0.371565	0.293939	0.0500445
Q01433	Q01433	AMP deaminase 2	AMPD2	2.40858	0.340961	-0.312328	-0.355675	-0.198357	-0.0408738	0.169455	0.147752	0.0660594	0.0733428
Q9H9C1	Q9H9C1	Spermatogenesis-defective protein 39 homolog	VIPAS39	0.915498	0.340082	-0.0894362	-0.641727	-0.685624	-0.328735	0.127066	-0.444938	-0.109447	0.0421257
Q9P2W9	Q9P2W9	Syntaxin-18	STX18	0.912482	0.338869	0.00461119	-0.491603	0.17226	0.151049	0.483055	0.434479	0.267958	0.0063002
P22061	P22061	Protein-L-isoaspartate(D-aspartate) O-methyltransferase	PCMT1	0.828666	0.338708	-0.231092	-0.720001	0.138386	0.0957128	0.0525978	0.27802	0.11128	0.195941
P50895	P50895	Basal cell adhesion molecule	BCAM	1.57563	0.337885	-0.462466	-0.582462	-0.289951	-0.57771	-0.231039	-0.292717	-0.165202	0.127908
Q9ULX3	Q9ULX3	RNA-binding protein NOB1	NOB1	0.50549	0.334238	0.0919361	-0.418431	-0.145061	-1.27563	0.0276364	-0.201725	-0.171968	-0.0641785
Q8WXG6	Q8WXG6	MAP kinase-activating death domain protein	MADD	0.780326	0.332883	-0.355167	-0.858308	-0.0276115	-0.246555	-0.106927	0.15956	0.131084	-0.339826
Q96JP2	Q96JP2	Unconventional myosin-XVB	MYO15B	1.23613	0.332869	0.0420733	0.0011211	0.110488	0.00635995	0.193434	0.784739	0.315577	0.19777
Q12929	Q12929	Epidermal growth factor receptor kinase substrate 8	EPS8	0.760789	0.332664	-0.412491	-0.274156	-0.169267	-0.313505	-0.32055	0.64352	-0.0419719	-0.119759
Q96IZ7	Q96IZ7	Serine/Arginine-related protein 53	RSRC1	0.873834	0.332378	-0.490565	-0.657524	-0.711956	-0.321548	-0.350716	-0.447998	0.292789	-0.346158
Q9C0E8	Q9C0E8	Protein lunapark	LNP	0.713801	0.330706	-0.506377	-0.506912	0.125687	-0.019988	0.520203	-0.179974	0.14974	-0.0747345
Q9NZ32	Q9NZ32	Actin-related protein 10	ACTR10	1.84362	0.330369	-0.50049	-0.337643	-0.162015	-0.25043	0.0395424	0.189705	-0.0528029	-0.105546
Q9P2D3	Q9P2D3	HEAT repeat-containing protein 5B	HEATR5B	0.640961	0.329699	-1.34262	-0.279539	-0.420464	-0.434806	-0.377705	-0.235831	-0.307027	-0.238069
O43805	O43805	Sjoegren syndrome nuclear autoantigen 1	SSNA1	0.733337	0.329411	-0.503701	-0.532465	-0.281517	-0.280462	-0.368981	-0.477161	0.381595	0.184047
Q8TC59	Q8TC59	Piwi-like protein 2	PIWIL2	1.59049	0.327608	-0.100753	-0.180996	-0.31946	-0.580362	-0.0363227	0.109106	0.0769209	-0.0208451
P37268	P37268	Squalene synthase	FDFT1	1.76577	0.326022	-0.478618	-0.679222	-0.277268	-0.296917	-0.00629437	-0.161403	-0.133846	-0.126392
Q53LP3	Q53LP3	Ankyrin repeat domain-containing protein SOWAHC	SOWAHC	1.0203	0.325511	-0.28357	-0.645222	-0.66655	-0.212626	-0.0451796	-0.456883	0.0670167	-0.0708776
Q9H7E9	Q9H7E9	UPF0488 protein C8orf33	C8orf33	0.944619	0.32467	-0.369123	-0.817243	-0.0470553	-0.209034	-0.185852	-0.0599996	0.0739629	0.0281157
O75223	O75223	Gamma-glutamylcyclotransferase	GGCT	0.769599	0.321662	0.189854	-0.0964388	-0.153261	-0.130534	0.0951989	0.843449	0.0513262	0.106296
P61026	P61026	Ras-related protein Rab-10	RAB10	0.969514	0.319781	-0.349917	-0.402209	0.25508	0.135746	0.229125	0.267345	0.262595	0.158761
Q13557	Q13557	Calcium/calmodulin-dependent protein kinase type II subunit delta	CAMK2D	2.30203	0.319382	-0.169067	0.143523	-0.021004	0.04375	0.398049	0.346119	0.291075	0.239486
Q9H9Y4	Q9H9Y4	GPN-loop GTPase 2	GPN2	1.67798	0.318152	-0.525009	-0.506118	-0.679444	-0.623062	-0.429974	-0.425845	-0.102818	-0.102386
Q00653	Q00653	Nuclear factor NF-kappa-B p100 subunit;Nuclear factor NF-kappa-B p52 subunit	NFKB2	1.48392	0.317145	-0.486563	-0.530157	-0.097884	-0.178897	0.0817224	0.00749246	-0.0115676	-0.10257
Q9UNE7	Q9UNE7	E3 ubiquitin-protein ligase CHIP	STUB1	0.770542	0.316152	-0.444629	-0.890132	-0.0822062	-0.078312	-0.0737528	-0.225569	-0.00491266	0.0735609
Q9Y5Y5	Q9Y5Y5	Peroxisomal membrane protein PEX16	PEX16	1.17914	0.315732	-0.471578	-0.736676	-0.0725342	-0.338422	-0.0945454	-0.0418868	-0.16252	-0.0573293
Q8NDN9	Q8NDN9	RCC1 and BTB domain-containing protein 1	RCBTB1	0.80384	0.315148	-0.217884	-0.1381	-0.38336	-0.342187	0.536054	0.133916	-0.252706	-0.238204
Q9NRK6	Q9NRK6	ATP-binding cassette sub-family B member 10, mitochondrial	ABCB10	1.33956	0.315058	-0.519339	-0.253675	0.0548694	-0.140458	0.10318	-0.00159048	0.170857	0.129183
Q96H55	Q96H55	Unconventional myosin-XIX	MYO19	1.69148	0.314448	-0.0365205	-0.15219	-0.154853	-0.109225	0.140788	0.0369972	0.146057	0.481161
Q6ZRQ5	Q6ZRQ5	Protein MMS22-like	MMS22L	0.630831	0.313466	-0.404279	-1.09011	-0.0671041	-0.347258	-0.31464	0.0331079	-0.0368292	-0.336525
Q9BXR0	Q9BXR0	Queuine tRNA-ribosyltransferase	QTRT1	0.77407	0.313202	-0.192404	-0.709117	-0.561921	0.0617174	0.0817043	-0.32425	0.0276192	0.0660129
Q8N6M0	Q8N6M0	OTU domain-containing protein 6B	OTUD6B	1.15086	0.313135	-0.310128	-0.204679	-0.755737	-0.320322	-0.023628	-0.165474	0.0909326	-0.240154
Q9H3N1	Q9H3N1	Thioredoxin-related transmembrane protein 1	TMX1	0.465084	0.311847	-0.124456	-0.129311	0.287492	0.213204	1.21914	0.123054	0.0783212	0.0738013
Q9UJY5	Q9UJY5	ADP-ribosylation factor-binding protein GGA1	GGA1	1.61836	0.310485	0.106648	-0.237202	-0.241639	-0.100054	0.241508	0.00870101	0.299863	0.219622
Q9C040	Q9C040	Tripartite motif-containing protein 2	TRIM2	0.292676	0.308589	0.0177887	0.0693065	-1.67725	-0.28262	0.101717	0.0661816	-0.587421	-0.218897
Q9NW08	Q9NW08	DNA-directed RNA polymerase III subunit RPC2	POLR3B	0.556188	0.308537	0.0235385	-0.782667	-0.378057	0.36231	0.0458561	-0.06021	0.243115	0.230512
Q92542	Q92542	Nicastrin	NCSTN	0.584286	0.307666	-0.50329	-0.718451	0.110621	0.11403	-0.211535	-0.0311951	0.0894559	0.386848
P19793;P48443;P28702	P19793;P48443;P28702	Retinoic acid receptor RXR-alpha;Retinoic acid receptor RXR-gamma;Retinoic acid receptor RXR-beta	RXRA;RXRG;RXRB	1.12346	0.306194	0.117654	0.0103419	-0.126668	-0.109136	0.411378	0.582487	0.0776392	0.0454638
Q9H2C0	Q9H2C0	Gigaxonin	GAN	1.01193	0.304565	-0.235268	-0.779486	-0.539654	-0.288774	0.0945113	-0.194536	-0.179582	-0.345313
P08237	P08237	ATP-dependent 6-phosphofructokinase, muscle type	PFKM	1.57251	0.30335	-0.0133243	-0.458625	-0.0916525	-0.137275	0.12591	0.228391	0.0826031	0.0756188
Q8WUH1	Q8WUH1	Protein Churchill	CHURC1	0.74473	0.300661	-0.491911	-0.0216376	-0.673321	-0.229596	-0.323281	0.290184	0.0334883	-0.214214
P21796	P21796	Voltage-dependent anion-selective channel protein 1	VDAC1	0.873153	0.298537	-0.363708	-0.240546	0.276841	0.268882	0.35198	0.350291	0.210816	0.22253
Q9GZT9;Q9H6Z9	Q9GZT9;Q9H6Z9	Egl nine homolog 1;Egl nine homolog 3	EGLN1;EGLN3	0.744431	0.297797	-0.280914	-0.294653	0.180045	-0.330196	0.419782	-0.0298175	0.321734	-0.246231
P41247	P41247	Patatin-like phospholipase domain-containing protein 4	PNPLA4	0.817619	0.296356	-0.165737	-0.661065	0.0920959	-0.000679888	0.283489	0.140599	0.0599939	-0.0340411
Q9BV44	Q9BV44	THUMP domain-containing protein 3	THUMPD3	0.809091	0.296103	-0.104737	-0.409154	-0.0635957	-0.321689	0.31283	0.35302	-0.0490756	-0.331539
Q969Y2	Q969Y2	tRNA modification GTPase GTPBP3, mitochondrial	GTPBP3	0.367983	0.294659	-1.312	-0.67093	0.113787	-0.00897062	-0.28232	-0.431304	0.00328927	0.0108593
P02794	P02794	Ferritin heavy chain;Ferritin heavy chain, N-terminally processed	FTH1	2.77982	0.294224	-0.0308238	-0.0768548	0.080031	0.0532763	0.182163	0.336486	0.320426	0.36345
O15231	O15231	Zinc finger protein 185	ZNF185	1.81534	0.294177	-0.509506	-0.554281	-0.456851	-0.554812	-0.17196	-0.43378	-0.26265	-0.0303517
Q8NEC7	Q8NEC7	Glutathione S-transferase C-terminal domain-containing protein	GSTCD	0.847188	0.293208	-0.43017	-0.605003	-1.07408	-0.281636	-0.328353	-0.356989	-0.28099	-0.251723
Q96CX6	Q96CX6	Leucine-rich repeat-containing protein 58	LRRC58	1.35439	0.291762	-0.399153	-0.222145	0.0124474	-0.12789	0.109899	0.321035	-0.012283	0.0116541
Q9BU89	Q9BU89	Deoxyhypusine hydroxylase	DOHH	2.92231	0.291698	-0.255378	-0.375785	-0.189554	-0.197137	0.0476483	0.105201	-0.0216912	0.0177797
Q14CZ7	Q14CZ7	FAST kinase domain-containing protein 3	FASTKD3	0.779293	0.291629	-0.298598	-0.605175	0.0672966	-0.337714	0.205697	-0.154164	0.209233	-0.26844
Q03518	Q03518	Antigen peptide transporter 1	TAP1	0.6979	0.290537	-0.374873	-0.619672	0.0803382	0.0830269	0.352997	-0.141689	0.0717846	0.047877
O60566	O60566	Mitotic checkpoint serine/threonine-protein kinase BUB1 beta	BUB1B	0.546769	0.288673	-0.439305	-0.0386944	-0.227979	-0.329147	-0.303958	0.710751	-0.132213	-0.155014
Q8TEA8	Q8TEA8	D-tyrosyl-tRNA(Tyr) deacylase 1	DTD1	0.679073	0.287513	-0.799657	-0.394507	-0.21142	-0.290331	-0.218498	-0.37663	0.325069	-0.275807
Q9BVQ7	Q9BVQ7	Spermatogenesis-associated protein 5-like protein 1	SPATA5L1	0.98554	0.287126	-0.285378	-0.59806	-0.55853	-0.486186	-0.360981	-0.443091	0.145666	-0.121247
Q9Y3D8	Q9Y3D8	Adenylate kinase isoenzyme 6	AK6	0.776475	0.286858	-0.0149053	-0.211342	-0.387477	-0.557711	-0.244437	0.387394	-0.166051	-0.000909433
P37802;Q9UI15	P37802	Transgelin-2	TAGLN2	4.56277	0.286017	0.0923575	0.0364358	0.0361908	0.0225568	0.354781	0.377358	0.302934	0.296537
P42858	P42858	Huntingtin	HTT	1.18029	0.285779	-0.109356	0.111887	-0.197516	-0.232711	0.351893	0.356201	0.00621701	0.00110928
P62266	P62266	40S ribosomal protein S23	RPS23	2.53827	0.285073	-0.113005	-0.0734859	-0.102137	-0.0530013	0.0803499	0.356331	0.179457	0.182527
Q9NRY4	Q9NRY4	Rho GTPase-activating protein 35	ARHGAP35	0.855302	0.284785	-0.287529	0.0450177	-0.66358	-0.328853	-0.164039	0.117182	0.12432	-0.173268
Q8TBM8	Q8TBM8	DnaJ homolog subfamily B member 14	DNAJB14	0.421743	0.284152	-0.0706663	-0.543577	-0.0791457	-0.277344	-0.344446	0.85245	-0.0528614	-0.289267
P46934	P46934	E3 ubiquitin-protein ligase NEDD4	NEDD4	0.555693	0.2836	-0.0388267	-0.923351	-0.115018	-0.392383	0.0529972	-0.0464843	0.11406	-0.455752
Q16658	Q16658	Fascin	FSCN1	3.69412	0.283539	-0.0974891	-0.0738988	-0.0236809	0.0622561	0.254329	0.247446	0.246288	0.253279
Q9Y371	Q9Y371	Endophilin-B1	SH3GLB1	0.9781	0.283333	-0.198553	-0.522935	-0.020232	-0.0175707	0.0369331	-0.0527154	0.353546	0.0362789
Q9BR76	Q9BR76	Coronin-1B	CORO1B	0.945492	0.283223	0.00614834	0.155969	-0.399076	-0.451786	0.1921	0.12192	0.0789739	0.0511554
Q6PL18	Q6PL18	ATPase family AAA domain-containing protein 2	ATAD2	3.22787	0.282924	-0.312617	-0.228515	-0.356645	-0.291616	-0.0115367	-0.101564	-0.00780667	0.0632107
O95470	O95470	Sphingosine-1-phosphate lyase 1	SGPL1	1.46994	0.282672	-0.28063	-0.225389	-0.00648267	0.0204921	0.218135	-0.0461709	0.202611	0.264102
P30536	P30536	Translocator protein	TSPO	0.6012	0.280566	-0.532524	-0.752682	0.141101	0.065175	-0.010146	0.0265768	0.0127302	0.0141721
P82932	P82932	28S ribosomal protein S6, mitochondrial	MRPS6	0.405594	0.279344	-1.12701	-0.0697307	0.120928	0.159919	0.0386134	0.0376379	0.0636133	0.0616154
P82921	P82921	28S ribosomal protein S21, mitochondrial	MRPS21	0.37913	0.278451	-0.165004	-1.12396	0.179715	0.249654	-0.0758239	0.0679239	0.137507	0.124607
Q9NWZ5	Q9NWZ5	Uridine-cytidine kinase-like 1	UCKL1	1.27202	0.277682	-0.318219	-0.669305	-0.524287	-0.514226	-0.311113	-0.418743	0.00400939	-0.189463
P52630	P52630	Signal transducer and activator of transcription 2	STAT2	1.2362	0.276893	-0.664174	-0.36143	-0.431896	-0.270796	-0.088801	0.0393184	-0.225366	-0.345873
Q9Y4Y9	Q9Y4Y9	U6 snRNA-associated Sm-like protein LSm5	LSM5	0.381876	0.275754	-1.03567	-0.455319	0.0717745	-0.00885485	-0.432678	-0.372068	0.213291	0.266404
Q9P2S5	Q9P2S5	WD repeat-containing protein WRAP73	WRAP73	1.03232	0.275484	-0.475854	-0.422535	-0.377063	-0.221892	-0.0143598	0.215015	-0.359349	-0.236712
P42766	P42766	60S ribosomal protein L35	RPL35	0.573534	0.275066	0.222485	0.200001	-0.674875	0.167496	0.242902	0.116373	0.277136	0.378959
O60427	O60427	Fatty acid desaturase 1	FADS1	0.69083	0.274768	-0.389419	-0.349464	-0.102413	-0.0513387	-0.0712873	0.552152	-0.239517	-0.034911
P46977	P46977	Dolichyl-diphosphooligosaccharide--protein glycosyltransferase subunit STT3A	STT3A	1.80423	0.27444	-0.27775	-0.362119	-0.139846	0.00471614	0.128339	0.0819729	0.0616691	0.0507791
Q92696	Q92696	Geranylgeranyl transferase type-2 subunit alpha	RABGGTA	1.53984	0.272927	-0.151516	-0.178641	-0.207079	-0.152383	0.357818	0.127073	-0.0488687	-0.0339331
O14617	O14617	AP-3 complex subunit delta-1	AP3D1	0.938946	0.272764	-0.062304	-0.184522	-0.461242	-0.685758	-0.184008	0.050836	-0.0804355	-0.0891636
Q8WUX9	Q8WUX9	Charged multivesicular body protein 7	CHMP7	1.0811	0.272715	-0.179457	-0.624675	-0.259508	-0.049119	-0.127753	-0.0165049	0.0539026	0.068458
Q9UKA4	Q9UKA4	A-kinase anchor protein 11	AKAP11	1.0936	0.269928	-0.608976	-0.458161	-0.343228	-0.452103	-0.421917	-0.309914	-0.167835	0.116909
Q8NBL1	Q8NBL1	Protein O-glucosyltransferase 1	POGLUT1	0.592553	0.268848	-0.0275125	-0.7108	0.259127	0.0951009	0.171481	0.222903	0.155581	0.141342
Q9H3Q1	Q9H3Q1	Cdc42 effector protein 4	CDC42EP4	0.897368	0.268825	-0.50566	-0.664029	-0.410949	-0.293724	-0.243075	-0.431012	0.17146	-0.296438
Q8NDA2	Q8NDA2	Hemicentin-2	HMCN2	1.0816	0.268411	-0.424795	-0.560598	-0.747311	-0.301753	-0.303135	-0.375893	0.0147693	-0.296556
P05141;Q9H0C2	P05141	ADP/ATP translocase 2;ADP/ATP translocase 2, N-terminally processed	SLC25A5	0.624751	0.268384	-0.476678	-0.466422	0.222039	0.242988	0.156854	0.204244	0.100905	0.133458
O00560	O00560	Syntenin-1	SDCBP	0.875897	0.267924	-0.384491	-0.0689427	0.06119	0.0889334	-0.0907789	0.129788	0.384813	0.344562
P23921	P23921	Ribonucleoside-diphosphate reductase large subunit	RRM1	2.02559	0.267636	0.0303912	0.0165371	-0.0620118	-0.159446	0.316397	0.326428	0.130444	0.122745
P57105	P57105	Synaptojanin-2-binding protein	SYNJ2BP	0.924023	0.267473	-0.617731	-0.195437	0.0320705	-0.236807	-0.158081	0.0280076	0.106994	0.0750676
Q8TCY9	Q8TCY9	Up-regulator of cell proliferation	URGCP	0.632462	0.267322	-0.127534	-0.947878	-0.13022	-0.178968	-0.107627	-0.0832164	-0.0930766	-0.031392
Q00535	Q00535	Cyclin-dependent-like kinase 5	CDK5	1.53393	0.267307	-0.198744	-0.172666	-0.069527	0.142496	0.0620648	0.228984	0.166822	0.312914
O75746	O75746	Calcium-binding mitochondrial carrier protein Aralar1	SLC25A12	0.960856	0.267158	-0.19767	-0.228012	0.0871402	-0.0803594	0.530772	0.0602382	0.032629	0.0260929
P17931	P17931	Galectin-3	LGALS3	1.90317	0.264122	0.0275695	0.285031	0.0222072	0.111633	0.282671	0.486244	0.34099	0.393025
Q4J6C6	Q4J6C6	Prolyl endopeptidase-like	PREPL	0.873312	0.262497	-0.231939	-0.0991123	-0.573617	-0.156856	0.0859892	0.122958	-0.326001	0.105516
Q16763	Q16763	Ubiquitin-conjugating enzyme E2 S	UBE2S	0.380455	0.262286	0.0271387	-1.23866	-0.0233128	-0.193552	-0.032495	-0.185127	-0.1472	-0.0144157
Q14558	Q14558	Phosphoribosyl pyrophosphate synthase-associated protein 1	PRPSAP1	1.20483	0.261404	-0.0994725	0.00687981	-0.331755	-0.431262	0.106531	0.167354	-0.0535743	-0.0303054
O43502	O43502	DNA repair protein RAD51 homolog 3	RAD51C	0.83136	0.261177	-0.453002	-0.730846	-0.818044	-0.18804	-0.339428	-0.42229	-0.269119	-0.114385
Q8TD16	Q8TD16	Protein bicaudal D homolog 2	BICD2	0.950898	0.259193	-0.456811	-0.557502	-0.436908	-0.215081	-0.333625	0.169672	-0.334583	-0.130995
O75208	O75208	Ubiquinone biosynthesis protein COQ9, mitochondrial	COQ9	0.824402	0.257753	-0.208636	-0.238196	-0.737417	-0.0206808	0.0429277	-0.0965975	-0.0522727	-0.0679767
O60869	O60869	Endothelial differentiation-related factor 1	EDF1	0.672714	0.257249	0.103159	0.0275064	-0.228059	-0.651594	-0.0326551	-0.0682173	0.219381	0.1615
Q9Y6V7	Q9Y6V7	Probable ATP-dependent RNA helicase DDX49	DDX49	1.16611	0.256484	-0.324199	-0.57902	-0.0983527	-0.155088	-0.139745	-0.050553	0.052019	0.00755785
P62942	P62942	Peptidyl-prolyl cis-trans isomerase FKBP1A	FKBP1A	3.90566	0.255966	-0.119338	-0.045971	-0.153928	-0.139873	0.169851	0.0930857	0.145725	0.156093
Q00325	Q00325	Phosphate carrier protein, mitochondrial	SLC25A3	0.587292	0.254454	-0.431563	-0.623253	0.178827	0.150787	0.0992499	0.0720643	0.0709782	0.05032
P20338	P20338	Ras-related protein Rab-4A	RAB4A	0.360544	0.254265	0.144807	-1.18905	-0.0771338	-0.0967925	0.084006	-0.0958431	-0.168498	-0.0207745
Q9BPZ7	Q9BPZ7	Target of rapamycin complex 2 subunit MAPKAP1	MAPKAP1	0.578773	0.254259	-0.00537002	-0.941544	-0.202561	-0.25618	-0.146891	-0.150122	-0.0643969	-0.027211
P15374	P15374	Ubiquitin carboxyl-terminal hydrolase isozyme L3	UCHL3	2.21582	0.253725	0.0214207	-0.206081	-0.0244083	-0.0649779	0.243834	0.252032	0.135715	0.109273
P07741	P07741	Adenine phosphoribosyltransferase	APRT	2.02645	0.253297	0.0183809	-0.280978	-0.108449	-0.178215	0.133749	0.0434873	0.139397	0.147294
Q9Y2A9	Q9Y2A9	N-acetyllactosaminide beta-1,3-N-acetylglucosaminyltransferase 3	B3GNT3	0.543649	0.253108	-0.297938	-0.372017	-0.559518	0.125416	-0.266823	-0.314029	0.349545	0.13968
Q5VZ89	Q5VZ89	DENN domain-containing protein 4C	DENND4C	0.963152	0.253105	-0.195334	-0.151875	-0.0926167	0.0312584	-0.115639	0.469271	0.209572	0.0406485
Q99704	Q99704	Docking protein 1	DOK1	0.429494	0.252781	-0.127806	-1.20234	-0.327832	-0.240413	0.0252196	-0.200289	-0.3652	-0.347003
O75503	O75503	Ceroid-lipofuscinosis neuronal protein 5	CLN5	0.628667	0.252577	-0.232469	-0.0263255	-0.188797	0.0863388	-0.31099	0.541549	0.243214	0.175283
Q9UJG1	Q9UJG1	Motile sperm domain-containing protein 1	MOSPD1	1.0999	0.251509	-0.288844	-0.35939	0.089494	0.0617772	0.0584525	0.120248	0.176991	0.153382
O60870	O60870	DNA/RNA-binding protein KIN17	KIN	0.559627	0.248766	-0.571472	-0.917683	-0.322036	-0.126263	-0.339049	-0.484816	-0.184686	0.0661589
P54760;P54753	P54760;P54753	Ephrin type-B receptor 4;Ephrin type-B receptor 3	EPHB4;EPHB3	0.468028	0.248725	-0.858704	-0.298259	-0.45716	-0.769938	-0.420993	0.24176	-0.600498	-0.609431
Q9Y2Q9	Q9Y2Q9	28S ribosomal protein S28, mitochondrial	MRPS28	0.375838	0.248645	-0.784643	-0.774859	0.20009	0.224712	-0.0866503	-0.0699684	-0.0230072	0.0395063
O75947	O75947	ATP synthase subunit d, mitochondrial	ATP5H	0.851875	0.248201	-0.156465	-0.0536383	0.213575	0.190802	0.327984	0.604852	0.168019	0.0862236
Q5J8M3	Q5J8M3	ER membrane protein complex subunit 4	EMC4	0.570753	0.24794	-0.181931	-0.327452	0.0553687	0.0693287	-0.214682	0.59721	-0.0452736	0.269823
Q8N8S7	Q8N8S7	Protein enabled homolog	ENAH	0.524582	0.243778	0.0591673	-0.498708	-0.10866	-0.0253625	0.202907	-0.403402	0.191001	0.411041
Q5PRF9	Q5PRF9	Protein Smaug homolog 2	SAMD4B	1.35619	0.243473	-0.0757418	0.0980417	-0.194323	-0.32374	0.0583405	0.216214	0.101431	0.102144
P62834	P62834	Ras-related protein Rap-1A	RAP1A	1.12278	0.24343	-0.479426	-0.329195	-0.202315	-0.299164	-0.34122	0.134513	-0.0648798	-0.0647954
Q15582	Q15582	Transforming growth factor-beta-induced protein ig-h3	TGFBI	0.696367	0.24336	-0.0339358	0.211517	0.0899335	0.0542069	0.131443	0.807671	0.19011	0.165939
O43399	O43399	Tumor protein D54	TPD52L2	0.82337	0.24299	-0.569921	0.113151	-0.12262	-0.200938	0.163057	0.022866	-0.0266043	0.0323124
Q9NX57	Q9NX57	Ras-related protein Rab-20	RAB20	1.03254	0.241811	-0.273339	-0.249483	-0.00630745	-0.0581734	-0.0136274	0.394116	-0.0344193	0.0338737
P20337	P20337	Ras-related protein Rab-3B	RAB3B	1.19269	0.241278	-0.635427	-0.648322	-0.28892	-0.62017	-0.29156	-0.275834	-0.181958	-0.478372
Q7LG56	Q7LG56	Ribonucleoside-diphosphate reductase subunit M2 B	RRM2B	0.959201	0.241057	-0.248123	-0.178408	-0.279448	-0.394527	-0.00238682	-0.0212213	-0.349366	0.236698
Q9NWY4;A8MVJ9	Q9NWY4;A8MVJ9	UPF0609 protein C4orf27;Putative UPF0609 protein C4orf27-like	C4orf27	1.23909	0.240927	-0.218362	-0.112047	-0.397239	-0.130272	-0.159023	0.0018668	0.0342622	0.228684
P48735	P48735	Isocitrate dehydrogenase [NADP], mitochondrial	IDH2	0.867218	0.24086	-0.0460325	-0.197026	0.124333	0.0858302	0.588838	0.139696	0.12318	0.078831
Q6PCB5	Q6PCB5	Round spermatid basic protein 1-like protein	RSBN1L	0.958831	0.240648	0.0221301	-0.389762	-0.0332238	-0.183149	0.147893	0.309569	-0.113402	0.0345283
P00374;Q86XF0	P00374	Dihydrofolate reductase	DHFR	1.65185	0.239666	0.0558326	-0.218865	-0.0765766	0.018913	0.275908	0.10146	0.0985236	0.262076
P26447	P26447	Protein S100-A4	S100A4	0.695711	0.239201	0.422009	0.409531	-0.111198	0.0427871	0.598849	0.605903	0.242076	0.273106
Q969S9	Q969S9	Ribosome-releasing factor 2, mitochondrial	GFM2	1.35247	0.239124	-0.506476	-0.355239	-0.205802	-0.394983	0	-0.326439	-0.0597906	-0.119775
Q5BKZ1	Q5BKZ1	DBIRD complex subunit ZNF326	ZNF326	0.498477	0.239025	-0.0973839	-0.713917	-0.0567418	-0.12566	0.0735277	-0.455492	0.254015	0.0903467
Q8N5N7	Q8N5N7	39S ribosomal protein L50, mitochondrial	MRPL50	0.8851	0.238562	-0.197856	-0.116035	-0.018188	0.16728	0.326978	0.443649	-0.000297755	0.0191196
Q99707	Q99707	Methionine synthase	MTR	0.971437	0.237729	-0.0417292	-0.0885909	-0.423767	-0.0896091	0.0647373	0.240165	0.169705	-0.167389
P50552	P50552	Vasodilator-stimulated phosphoprotein	VASP	1.43973	0.236828	-0.048272	0.133791	-0.154763	-0.254341	0.172532	0.231101	0.127104	0.0929893
P61619;Q9H9S3	P61619	Protein transport protein Sec61 subunit alpha isoform 1	SEC61A1	0.496379	0.236603	-0.282484	-0.94066	-0.0253298	-0.0845094	-0.0680466	-0.262523	0.00981269	-0.0658132
Q8N4V1	Q8N4V1	Membrane magnesium transporter 1	MMGT1	0.729163	0.235424	-0.141154	-0.267878	0.225202	0.38409	0.300697	0.382745	0.188721	0.269792
O60879	O60879	Protein diaphanous homolog 2	DIAPH2	0.489531	0.234866	-0.0168923	0.0610763	-0.0758039	-0.842677	0.0642254	0.164641	-0.0582249	-0.105474
O15111	O15111	Inhibitor of nuclear factor kappa-B kinase subunit alpha	CHUK	0.30843	0.234735	0.0202219	-0.577593	-0.34619	0.0678326	0.00866147	-0.420327	-0.309251	0.82413
P46199	P46199	Translation initiation factor IF-2, mitochondrial	MTIF2	1.616	0.233767	-0.19676	-0.289848	-0.0365668	-0.185547	0.0501256	0.0994767	0.175695	-0.0989509
Q53HL2	Q53HL2	Borealin	CDCA8	1.14021	0.231553	-0.347741	-0.336952	-0.0476078	-0.467297	-0.121994	0.102631	-0.154306	-0.0997157
Q9NX46	Q9NX46	Poly(ADP-ribose) glycohydrolase ARH3	ADPRHL2	0.629796	0.231376	-0.228383	-0.266135	-0.0545667	-0.117758	-0.292159	0.468927	0.194903	-0.113009
O95169	O95169	NADH dehydrogenase [ubiquinone] 1 beta subcomplex subunit 8, mitochondrial	NDUFB8	0.619482	0.231102	-0.397023	-0.617873	0.0921609	0.0506944	0.00291631	0.12152	-0.0277261	-0.0443441
P53801	P53801	Pituitary tumor-transforming gene 1 protein-interacting protein	PTTG1IP	1.57711	0.23087	-0.252157	-0.2413	-0.0044692	0.0247703	0.0958268	0.104027	0.063425	0.187046
Q9H9K5	Q9H9K5	Endogenous retrovirus group MER34 member 1 Env polyprotein	ERVMER34-1	0.713048	0.229885	-0.471262	-0.669628	-0.232421	-0.142187	-0.349538	-0.294017	0.071313	-0.0237157
Q9NUJ3	Q9NUJ3	T-complex protein 11-like protein 1	TCP11L1	0.883483	0.22978	-0.17927	-0.436491	-0.168545	-0.367248	0.137637	-0.38165	-0.0207651	0.0323456
P23381	P23381	Tryptophan--tRNA ligase, cytoplasmic;T1-TrpRS;T2-TrpRS	WARS	1.84037	0.229222	-0.088474	0.102796	0.00528944	0.0944882	0.322007	0.364514	0.162331	0.182136
Q14195;Q14117	Q14195	Dihydropyrimidinase-related protein 3	DPYSL3	1.4802	0.22893	-0.207294	-0.206193	-0.0143674	-0.0956509	-0.0835181	0.19388	0.214208	0.0676432
Q6IAA8	Q6IAA8	Ragulator complex protein LAMTOR1	LAMTOR1	0.814448	0.228814	0.230599	0.317998	-0.0716206	-0.0986785	0.428279	0.524325	0.213363	0.127586
Q9NPF0	Q9NPF0	CD320 antigen	CD320	0.555889	0.228354	0.0520241	-0.10682	0.0788639	-0.333623	0.49323	0.320377	0.0617252	-0.271471
P20073	P20073	Annexin A7	ANXA7	0.995142	0.228105	-0.186221	-0.560907	-0.0573566	-0.169614	-0.0341725	0.0989855	-0.0153465	-0.111143
P56134	P56134	ATP synthase subunit f, mitochondrial	ATP5J2	0.474077	0.227701	-0.499754	-0.631594	0.141576	0.207661	0.0261211	-0.0302592	0.0276296	0.105203
P45880	P45880	Voltage-dependent anion-selective channel protein 2	VDAC2	0.573479	0.22762	-0.363002	-0.33406	0.270815	0.274399	0.288594	0.259934	0.109898	0.100204
Q02878	Q02878	60S ribosomal protein L6	RPL6	0.614893	0.226838	0.370161	0.00794268	-0.119759	-0.0913309	0.660045	0.0597884	0.149511	0.205022
P07384	P07384	Calpain-1 catalytic subunit	CAPN1	1.42556	0.226546	-0.304	-0.50277	-0.130912	-0.292273	-0.0234714	-0.0199965	-0.0984968	-0.181807
Q99747	Q99747	Gamma-soluble NSF attachment protein	NAPG	1.14326	0.226096	0.0293979	0.0727127	-0.270753	-0.26517	0.209092	0.172928	-0.000330791	0.088884
Q99622	Q99622	Protein C10	C12orf57	0.554245	0.225357	-0.119628	-0.517015	-0.323897	-0.0768456	-0.126456	0.440888	-0.22522	-0.225169
Q8IWB9	Q8IWB9	Testis-expressed sequence 2 protein	TEX2	0.524079	0.224955	-0.0253327	-0.0705118	-0.30675	-0.377635	0.504249	0.10125	-0.218554	-0.267356
Q9H0R6	Q9H0R6	Glutamyl-tRNA(Gln) amidotransferase subunit A, mitochondrial	QRSL1	0.556067	0.224799	-0.178164	-0.0983962	-0.190147	0.125859	-0.165876	0.0742028	0.637587	0.0124325
O94915;Q5TBA9	O94915	Protein furry homolog-like	FRYL	0.523107	0.223653	0.0667785	-0.111213	-0.520701	-0.360245	0.12173	0.346446	-0.291761	-0.207185
Q6JQN1	Q6JQN1	Acyl-CoA dehydrogenase family member 10	ACAD10	0.393396	0.22339	-0.0385859	-0.966097	0.0619086	0.0476608	-0.0206305	0.00444879	0.0451553	-0.0305252
P56385	P56385	ATP synthase subunit e, mitochondrial	ATP5I	0.531004	0.222895	-0.303308	-0.252217	0.399347	0.373495	0.277914	0.199087	0.31839	0.313504
P07311	P07311	Acylphosphatase-1	ACYP1	0.480367	0.2227	0.139068	-0.1999	0.178823	-0.34282	0.356026	0.472146	0.123518	-0.285717
Q3YEC7	Q3YEC7	Rab-like protein 6	RABL6	0.420073	0.221861	0.00186425	-0.975583	-0.125658	-0.0204981	-0.11001	-0.0465306	-0.0506397	-0.0252518
Q9NUM4	Q9NUM4	Transmembrane protein 106B	TMEM106B	1.36239	0.221853	-0.112308	-0.100622	0.00475039	-0.105545	0.243628	0.272197	0.148515	-0.0906517
Q969R5	Q969R5	Lethal(3)malignant brain tumor-like protein 2	L3MBTL2	0.452561	0.221534	-0.576401	-0.566855	-0.165302	-0.0850653	-0.396217	-0.427931	0.319768	-0.00310845
Q8NEM2	Q8NEM2	SHC SH2 domain-binding protein 1	SHCBP1	0.263898	0.221355	-0.0584409	0.0685757	-1.37612	-0.297354	-0.0751913	-0.00642405	-0.473321	-0.222989
Q9NUT2	Q9NUT2	ATP-binding cassette sub-family B member 8, mitochondrial	ABCB8	0.720421	0.2208	-0.4163	-0.418355	0.136657	-0.0161446	-0.0930533	0.113178	0.115142	0.0337925
O14639	O14639	Actin-binding LIM protein 1	ABLIM1	1.71044	0.220626	-0.164153	-0.448743	-0.236338	-0.394655	-0.0469345	-0.111433	-0.0649131	-0.138103
Q05D32	Q05D32	CTD small phosphatase-like protein 2	CTDSPL2	0.68671	0.220004	-0.0430353	-0.445873	-0.107191	-0.0837971	-0.115277	0.419716	-0.0491662	-0.0551524
Q9H0U4;Q92928;P59190	Q9H0U4	Ras-related protein Rab-1B	RAB1B	1.27032	0.219932	-0.286519	-0.0527698	0.0936961	0.061587	0.108287	0.233091	0.223985	0.130361
O43156	O43156	TELO2-interacting protein 1 homolog	TTI1	0.923134	0.218853	-0.130382	-0.412603	-0.297165	-0.0993545	-0.0928798	-0.250615	0.130048	0.149352
Q03164	Q03164	Histone-lysine N-methyltransferase 2A;MLL cleavage product N320;MLL cleavage product C180	KMT2A	1.07029	0.21804	-0.452531	-0.503108	-0.166516	-0.223786	-0.308337	-0.0722031	-0.0860112	-0.00722962
Q9NQT8;Q9H1H9	Q9NQT8	Kinesin-like protein KIF13B	KIF13B	1.13181	0.217534	-0.500383	-0.207695	-0.222705	-0.493903	-0.308565	-0.0705058	-0.0483306	-0.127149
Q9P0U3	Q9P0U3	Sentrin-specific protease 1	SENP1	0.853802	0.216922	-0.504952	-0.410219	-0.288418	-0.37312	-0.329004	-0.239774	0.176168	-0.316409
P30049	P30049	ATP synthase subunit delta, mitochondrial	ATP5D	0.548215	0.21652	-0.445519	-0.528491	0.154796	0.0945877	0.0410549	-0.0943111	0.116067	0.0786443
P61019;Q8WUD1	P61019;Q8WUD1	Ras-related protein Rab-2A;Ras-related protein Rab-2B	RAB2A;RAB2B	1.2969	0.216498	-0.00167918	-0.0226259	-0.0245931	0.161408	0.286259	0.374572	0.0225764	0.295094
Q5M775	Q5M775	Cytospin-B	SPECC1	0.451268	0.216325	0.000976801	-0.445465	-0.511598	-0.0223178	-0.0745528	-0.348828	-0.130057	0.440332
Q96JJ3;Q92556	Q96JJ3	Engulfment and cell motility protein 2	ELMO2	0.856548	0.215308	-0.487318	-0.189227	-0.302752	-0.231325	-0.270819	0.181905	-0.251777	-0.00869702
P43121	P43121	Cell surface glycoprotein MUC18	MCAM	1.35395	0.215006	-0.366928	-0.270397	-0.309606	-0.00790138	0.0191665	-0.00444035	-0.110937	0.00140046
P54920;Q9H115	P54920	Alpha-soluble NSF attachment protein	NAPA	1.82385	0.21498	0.0212549	-0.076528	-0.19716	-0.207369	0.121941	0.0408793	0.0524269	0.184868
P10909	P10909	Clusterin;Clusterin beta chain;Clusterin alpha chain	CLU	2.48583	0.214858	-0.201095	-0.140777	-0.193798	-0.0392108	0.0552379	0.126233	0.00622243	0.096857
Q9NPA0	Q9NPA0	ER membrane protein complex subunit 7	EMC7	1.07779	0.214844	-0.24938	-0.149	0.131163	0.0559489	0.31779	0.0698086	0.112858	0.147651
Q86YV9	Q86YV9	Hermansky-Pudlak syndrome 6 protein	HPS6	0.180745	0.214369	0.399988	0.966911	-0.412832	-1.01406	0.301168	0.539542	-0.185835	0.142603
Q8NEF9	Q8NEF9	Serum response factor-binding protein 1	SRFBP1	0.404606	0.214288	-0.616407	-0.709752	0.0739941	-0.0699436	-0.271675	-0.364015	0.207035	-0.036301
P13693;Q56UQ5	P13693	Translationally-controlled tumor protein	TPT1	1.07562	0.214255	0.164727	0.180917	-0.0985362	-0.060871	0.386083	0.388677	0.13184	0.136655
O95983	O95983	Methyl-CpG-binding domain protein 3	MBD3	0.279995	0.214192	0.342063	0.230886	0.0972814	0.053973	1.31559	0.215682	0.0638389	-0.0141408
Q86SX6	Q86SX6	Glutaredoxin-related protein 5, mitochondrial	GLRX5	0.857769	0.214063	-0.181829	-0.25039	0.141187	0.119277	-0.00652631	0.104636	0.278166	0.308222
Q05655	Q05655	Protein kinase C delta type;Protein kinase C delta type regulatory subunit;Protein kinase C delta type catalytic subunit	PRKCD	2.10062	0.213213	-0.102454	-0.15986	-0.198171	-0.251132	0.101942	0.118978	-0.0150014	-0.0646842
Q9Y6J9	Q9Y6J9	TAF6-like RNA polymerase II p300/CBP-associated factor-associated factor 65 kDa subunit 6L	TAF6L	2.17791	0.213075	-0.54376	-0.517211	-0.38719	-0.360659	-0.282882	-0.195024	-0.283753	-0.19486
Q9NV70	Q9NV70	Exocyst complex component 1	EXOC1	0.616805	0.212868	0.0726744	-0.404039	0.0940654	-0.073663	0.432197	0.193017	0.0249316	-0.109639
P12429	P12429	Annexin A3	ANXA3	1.4455	0.212668	0.0557681	-0.0244654	-0.223058	-0.240193	0.126791	0.121594	0.151205	0.0191335
Q9NX76	Q9NX76	CKLF-like MARVEL transmembrane domain-containing protein 6	CMTM6	0.60793	0.212586	-0.539042	-0.648	-0.155572	-0.380117	-0.365456	-0.430804	0.135409	-0.211536
Q86WV6	Q86WV6	Stimulator of interferon genes protein	TMEM173	0.44856	0.212447	-0.165149	-0.718684	-0.609154	0.0335463	0.0293275	-0.487257	-0.0491089	-0.102615
Q6ZS81	Q6ZS81	WD repeat- and FYVE domain-containing protein 4	WDFY4	0.507903	0.21197	-0.471996	-0.463492	-0.0139496	0.0532538	0.0644535	-0.262503	-0.166079	0.315826
Q15642	Q15642	Cdc42-interacting protein 4	TRIP10	1.03218	0.211131	-0.334101	-0.471267	-0.359367	-0.507297	-0.381734	-0.360899	-0.0899375	0.00506389
Q04941	Q04941	Proteolipid protein 2	PLP2	0.807126	0.210824	-0.275772	-0.535243	-0.00945805	-0.0587908	0.0183603	-0.155921	0.0363624	0.0652287
Q9Y320	Q9Y320	Thioredoxin-related transmembrane protein 2	TMX2	0.692082	0.210768	-0.27047	-0.382503	0.14127	0.208462	0.156509	0.151973	0.11265	0.118699
Q969T9	Q969T9	WW domain-binding protein 2	WBP2	0.729478	0.210758	-0.407138	-0.604907	-0.17752	-0.0532338	-0.282423	0.044943	-0.0324912	-0.129797
O95163	O95163	Elongator complex protein 1	IKBKAP	1.29038	0.210657	-0.045042	-0.29529	-0.187127	-0.107102	0.191879	-0.0923107	0.140326	-0.0318283
Q92560	Q92560	Ubiquitin carboxyl-terminal hydrolase BAP1	BAP1	0.446675	0.210528	-0.0351706	0.179717	-0.748472	-0.271132	0.0769828	-0.158591	0.142504	-0.093841
Q8N3R9	Q8N3R9	MAGUK p55 subfamily member 5	MPP5	1.86863	0.210263	-0.232265	-0.071784	-0.146372	-0.277489	0.139906	0.0287459	-0.0102325	-0.0452787
Q9P0P0	Q9P0P0	E3 ubiquitin-protein ligase RNF181	RNF181	0.297776	0.209601	-0.469744	0.343927	-0.109766	-0.25787	-0.196876	0.801865	-0.143839	-0.116197
Q969V5	Q969V5	Mitochondrial ubiquitin ligase activator of NFKB 1	MUL1	0.374701	0.209337	-0.507504	-0.787264	0.207145	-0.382422	-0.426342	0.0806807	0.0187907	-0.305827
O95671	O95671	N-acetylserotonin O-methyltransferase-like protein	ASMTL	0.595252	0.20872	-0.34321	-0.533864	-0.345086	0.0197524	-0.277637	-0.305945	0.0471793	0.168873
P49441	P49441	Inositol polyphosphate 1-phosphatase	INPP1	0.747922	0.208691	-0.519099	-0.487686	-0.39407	-0.0670082	-0.33782	-0.158027	-0.224653	0.0873981
O15155	O15155	BET1 homolog	BET1	0.481797	0.208303	-0.384789	-0.559328	0.0756798	0.152549	0.101534	-0.218675	0.0195531	0.214913
Q6NUK4	Q6NUK4	Receptor expression-enhancing protein 3	REEP3	0.680684	0.208269	-0.549285	-0.558345	-0.0528771	-0.346714	-0.269759	-0.171057	0.0810131	-0.314342
P62841	P62841	40S ribosomal protein S15	RPS15	2.3056	0.208107	0.155717	0.128664	0.0254523	0.113957	0.399427	0.343077	0.214704	0.299011
P48426	P48426	Phosphatidylinositol 5-phosphate 4-kinase type-2 alpha	PIP4K2A	0.681525	0.207381	0.00570238	-0.493896	-0.310833	-0.392113	0.121842	-0.358854	-0.0872056	-0.0373965
C4AMC7;Q6VEQ5;A8K0Z3;Q9NQA3;A8MWX3	C4AMC7;Q6VEQ5;A8K0Z3;Q9NQA3	Putative WAS protein family homolog 3;WAS protein family homolog 2;WAS protein family homolog 1;WAS protein family homolog 6	WASH3P;WASH2P;WASH1;WASH6P	0.818735	0.207304	-0.063016	-0.0422685	-0.0775585	-0.128396	0.0175822	0.504083	-0.00176708	-0.00192305
P00568;Q9Y6K8	P00568	Adenylate kinase isoenzyme 1	AK1	1.88322	0.207234	0.0742566	0.0157456	-0.0515296	-0.063133	0.289565	0.268124	0.177098	0.0694884
Q15434	Q15434	RNA-binding motif, single-stranded-interacting protein 2	RBMS2	0.795965	0.206074	-0.540001	-0.670909	-0.709479	-0.303411	-0.426644	-0.535365	-0.325318	-0.112179
Q5T447	Q5T447	E3 ubiquitin-protein ligase HECTD3	HECTD3	0.508944	0.205836	-0.233659	-0.534877	-0.328188	-0.0276459	-0.146891	-0.297485	-0.230301	0.373652
Q9H8V3	Q9H8V3	Protein ECT2	ECT2	0.68914	0.205759	0.0053885	-0.108207	0.0294845	0.0725644	0.240292	0.577043	0.0776593	-0.0727284
Q92805	Q92805	Golgin subfamily A member 1	GOLGA1	0.817745	0.205445	-0.68221	-0.120743	-0.259113	-0.258526	-0.0634735	-0.0917604	-0.195273	-0.148306
Q9H0X4	Q9H0X4	Protein ITFG3	ITFG3	0.354979	0.205116	-0.0428759	-0.824128	-0.00857548	-0.0293507	-0.112001	0.421991	-0.206429	-0.188029
Q9Y2S7	Q9Y2S7	Polymerase delta-interacting protein 2	POLDIP2	0.963476	0.204964	-0.145404	-0.134495	0.125985	0.127601	0.326058	0.336967	0.0718534	0.0586632
Q9UI10	Q9UI10	Translation initiation factor eIF-2B subunit delta	EIF2B4	0.834397	0.204862	-0.504523	0.0432621	-0.380236	-0.193541	-0.120498	0.00987709	-0.0213034	-0.0836668
Q9BQE4	Q9BQE4	Selenoprotein S	VIMP	0.396725	0.204695	-0.0314225	-0.0627567	-0.275019	-0.281952	0.37506	0.454757	-0.365047	-0.297139
Q9UGU5	Q9UGU5	HMG domain-containing protein 4	HMGXB4	0.419765	0.204392	-0.578769	-0.281743	0.0870921	0.131277	-0.331697	0.272668	0.0191422	0.215312
O75928;O75925	O75928;O75925	E3 SUMO-protein ligase PIAS2;E3 SUMO-protein ligase PIAS1	PIAS2;PIAS1	0.505574	0.20365	0.0531861	-0.297695	-0.261763	-0.221487	-0.0957892	0.497684	-0.275144	-0.0399088
Q9BSB4	Q9BSB4	Autophagy-related protein 101	ATG101	0.645082	0.203614	-0.419099	-0.61304	-0.331577	-0.335217	0.143243	-0.51507	-0.263212	-0.249437
Q9P0J0	Q9P0J0	NADH dehydrogenase [ubiquinone] 1 alpha subcomplex subunit 13	NDUFA13	0.462823	0.203568	-0.29292	-0.40732	0.326453	0.311414	0.121257	0.120081	0.259719	0.250843
Q8IWE4	Q8IWE4	DCN1-like protein 3	DCUN1D3	0.962983	0.203297	-0.106331	-0.201026	0.0924303	0.0196465	0.00901106	0.321225	0.284841	0.0028334
Q9NYR9	Q9NYR9	NF-kappa-B inhibitor-interacting Ras-like protein 2	NKIRAS2	1.07585	0.202936	0.153505	0.136731	-0.242279	-0.0582937	0.169581	0.198933	0.285807	0.147084
Q9Y6K0	Q9Y6K0	Choline/ethanolaminephosphotransferase 1	CEPT1	0.460102	0.20268	-0.24793	-0.596983	0.240472	-0.379259	0.0904038	-0.0890763	0.101901	-0.276207
Q8TBP6	Q8TBP6	Solute carrier family 25 member 40	SLC25A40	0.349293	0.202521	-0.386654	-0.891429	0.0449572	0.0289858	-0.00509512	-0.439618	0.0745559	-0.0238977
Q9UM22	Q9UM22	Mammalian ependymin-related protein 1	EPDR1	0.664182	0.202396	-0.125741	-0.470962	0.0667546	0.168671	0.211661	0.11414	0.111176	0.0113304
Q5JSH3	Q5JSH3	WD repeat-containing protein 44	WDR44	2.46489	0.202208	-0.0999598	-0.176962	-0.259917	-0.128686	0.051195	0.0189991	0.0968733	-0.0237601
Q14847	Q14847	LIM and SH3 domain protein 1	LASP1	1.08243	0.202117	0.133205	0.0901174	-0.213576	-0.140121	0.293227	0.0654067	0.166386	0.153073
O95298;E9PQ53	O95298;E9PQ53	NADH dehydrogenase [ubiquinone] 1 subunit C2;NADH dehydrogenase [ubiquinone] 1 subunit C2, isoform 2	NDUFC2;NDUFC2-KCTD14	0.630761	0.202016	-0.338367	-0.262003	0.275423	0.0107474	0.0241575	0.0641992	0.301252	0.104257
Q8IZ52	Q8IZ52	Chondroitin sulfate synthase 2	CHPF	0.453288	0.201898	-0.45547	-0.57919	0.151892	-0.0575288	-0.0804424	-0.217635	0.2692	-0.103826
Q5TZA2	Q5TZA2	Rootletin	CROCC	0.995401	0.201707	-0.221096	-0.225009	-0.49541	-0.566753	-0.21616	-0.0229264	-0.260807	-0.201546
Q9Y3D6	Q9Y3D6	Mitochondrial fission 1 protein	FIS1	1.70327	0.20152	-0.0282491	-0.151267	-0.0141007	0.0338245	0.267405	0.091043	0.0612736	0.226566
Q9UNQ2	Q9UNQ2	Probable dimethyladenosine transferase	DIMT1	1.8633	0.201119	-0.13396	-0.28144	-0.266383	-0.0966574	0.0204651	-0.0385744	0.100171	-0.0560244
Q9H910	Q9H910	Hematological and neurological expressed 1-like protein	HN1L	0.821025	0.201069	0.024016	0.0275225	-0.329438	-0.364194	0.0443939	0.18629	0.0262955	-0.0947969
P60660	P60660	Myosin light polypeptide 6	MYL6	0.660573	0.201035	0.27531	0.169978	-0.163237	-0.181926	0.349731	0.407181	0.0866264	0.060728
Q9BV23	Q9BV23	Monoacylglycerol lipase ABHD6	ABHD6	0.764559	0.200811	-0.242427	-0.245701	-0.0477095	-0.0407074	-0.083707	-0.00678628	0.400219	-0.0830287
Q147X3	Q147X3	N-alpha-acetyltransferase 30	NAA30	0.658682	0.200504	-0.134344	-0.287303	-0.189979	-0.754228	-0.254533	-0.106155	-0.0896157	-0.113536
Q9Y4B6	Q9Y4B6	Protein VPRBP	VPRBP	0.539	0.200401	-0.712605	-0.55109	-0.092829	-0.0750346	-0.252139	-0.146426	-0.239078	0.00768591
O43924	O43924	Retinal rod rhodopsin-sensitive cGMP 3,5-cyclic phosphodiesterase subunit delta	PDE6D	0.61657	0.200358	-0.538631	-1.03926	-0.552225	-0.515926	-0.441242	-0.684904	-0.250771	-0.467694
Q9BYI3	Q9BYI3	Hyccin	FAM126A	0.437916	0.200097	0.0872951	-0.629961	0.121713	-0.010875	0.349523	0.15661	-0.0185266	-0.119045
P53985	P53985	Monocarboxylate transporter 1	SLC16A1	1.06611	0.199331	-0.184781	-0.336225	-0.0335016	-0.0154425	0.106647	-0.035752	-0.0517738	0.208254
Q9H6R0	Q9H6R0	Putative ATP-dependent RNA helicase DHX33	DHX33	0.56481	0.198479	-0.706123	-0.275535	-0.156828	-0.0135803	-0.143969	-0.257875	0.0313449	0.0123468
O60942	O60942	mRNA-capping enzyme;Polynucleotide 5-triphosphatase;mRNA guanylyltransferase	RNGTT	0.465866	0.19702	0.140095	-0.201831	0.123622	-0.0983424	0.000773679	0.679292	0.158349	-0.0867921
Q69YL0	Q69YL0	Uncharacterized protein NCBP2-AS2	NCBP2-AS2	0.443345	0.196747	-0.485588	0.0225254	0.149251	-0.499051	0.0860927	0.197946	-0.0192897	-0.290625
Q9H6Y7	Q9H6Y7	E3 ubiquitin-protein ligase RNF167	RNF167	0.240421	0.196573	-0.528454	-0.567938	0.125424	0.165962	-0.396665	-0.418991	0.0939235	0.703019
Q16513;Q6P5Z2	Q16513	Serine/threonine-protein kinase N2	PKN2	0.852161	0.196326	-0.204156	-0.0743939	-0.32735	-0.266758	-0.141339	0.217619	0.0707957	-0.234428
O14908;Q8TF64	O14908	PDZ domain-containing protein GIPC1	GIPC1	1.75332	0.196054	-0.28045	-0.141652	-0.326439	-0.270543	-0.154623	0.0648616	-0.0824855	-0.0626234
P04626;Q15303;Q02779;Q5TCX8;P80192	P04626;Q15303	Receptor tyrosine-protein kinase erbB-2;Receptor tyrosine-protein kinase erbB-4;ERBB4 intracellular domain	ERBB2;ERBB4	0.415953	0.195439	-0.211739	0.0983718	-0.266783	-0.368974	0.219653	0.410767	-0.264259	-0.333529
L0R6Q1	L0R6Q1		SLC35A4	0.570295	0.194734	-0.574689	-0.186467	0.126313	-0.076009	0.0800525	0.117125	0.0330153	-0.162109
Q86XZ4	Q86XZ4	Spermatogenesis-associated serine-rich protein 2	SPATS2	0.342013	0.194623	-0.370721	-0.397803	-0.484376	-0.0345299	-0.475584	0.417894	-0.506473	0.0552252
P48637	P48637	Glutathione synthetase	GSS	0.760752	0.194407	0.00287378	0.00546759	-0.156033	-0.123263	0.319639	0.339799	-0.120188	-0.0325773
P49711	P49711	Transcriptional repressor CTCF	CTCF	0.337808	0.194191	-0.877345	-0.108178	0.07362	-0.0284991	-0.372709	0.0526013	0.00545406	0.151015
P50225;P0DMN0;P0DMM9;P50226	P50225;P0DMN0;P0DMM9;P50226	Sulfotransferase 1A1;Sulfotransferase 1A4;Sulfotransferase 1A3;Sulfotransferase 1A2	SULT1A1;SULT1A4;SULT1A3;SULT1A2	1.80159	0.19411	-0.0154657	-0.166656	-0.281987	-0.205688	0.00904112	0.0620017	0.0438561	-0.00825574
Q86UY8	Q86UY8	5-nucleotidase domain-containing protein 3	NT5DC3	1.55103	0.194045	-0.156592	0.0526509	0.0285336	0.0105374	0.200841	0.30187	0.122204	0.0863943
Q9UBX3	Q9UBX3	Mitochondrial dicarboxylate carrier	SLC25A10	0.998684	0.193824	-0.184675	-0.286419	0.115339	0.0726996	0.169939	0.118161	0.132554	0.0715873
Q9BZF3	Q9BZF3	Oxysterol-binding protein-related protein 6	OSBPL6	0.684594	0.19325	-0.407229	-0.583787	-0.252641	-0.320032	-0.324905	-0.45539	-0.0572783	0.0468847
O96008	O96008	Mitochondrial import receptor subunit TOM40 homolog	TOMM40	0.749387	0.19315	-0.380366	-0.279451	0.0772636	0.122369	0.108233	0.0782932	0.0499761	0.0759141
Q9NR50	Q9NR50	Translation initiation factor eIF-2B subunit gamma	EIF2B3	1.78739	0.192661	-0.0520253	-0.244808	-0.0474857	-0.0860575	0.164028	0.107363	-0.00389749	0.072775
P15407	P15407	Fos-related antigen 1	FOSL1	0.487012	0.191999	-0.446317	-0.586803	-0.545864	0.0185556	-0.371331	-0.409391	-0.0548772	0.0431648
Q71F56	Q71F56	Mediator of RNA polymerase II transcription subunit 13-like	MED13L	0.647548	0.191586	-0.469687	-0.344865	-0.177855	-0.254225	-0.408673	0.202937	-0.189738	-0.0848117
Q5T2T1	Q5T2T1	MAGUK p55 subfamily member 7	MPP7	0.476251	0.19129	0.0681595	-0.519786	-0.505269	-0.280061	0.0750983	-0.466725	-0.0185831	-0.0615855
Q9P0U1	Q9P0U1	Mitochondrial import receptor subunit TOM7 homolog	TOMM7	0.686683	0.191207	-0.57936	-0.429997	-0.234664	-0.355987	-0.510545	-0.256537	-0.00973667	-0.0583614
Q96IX5	Q96IX5	Up-regulated during skeletal muscle growth protein 5	USMG5	1.44832	0.191082	0.0811879	0.0505152	0.0935287	-0.0261671	0.366432	0.341453	0.128033	0.127473
O95352	O95352	Ubiquitin-like modifier-activating enzyme ATG7	ATG7	1.18457	0.191043	-0.0606436	-0.133604	-0.0521285	-0.296896	-0.0862268	0.0866804	0.00823197	0.212216
P23528	P23528	Cofilin-1	CFL1	0.852842	0.190858	0.119819	0.147342	-0.167616	-0.0865795	0.294398	0.367456	0.0229878	0.0915544
Q9NP58	Q9NP58	ATP-binding cassette sub-family B member 6, mitochondrial	ABCB6	1.38974	0.190769	-0.269855	-0.440799	-0.269871	-0.417976	-0.269953	-0.194639	-0.170786	-4.82276e-05
Q9BT17	Q9BT17	Mitochondrial ribosome-associated GTPase 1	MTG1	0.485333	0.190664	-0.657205	-0.657636	-0.0290671	-0.321604	-0.273176	-0.344435	0.0548038	-0.340049
Q8NCG7	Q8NCG7	Sn1-specific diacylglycerol lipase beta	DAGLB	0.341398	0.190527	-0.201852	-1.00521	0.0143933	-0.100792	-0.0590251	-0.14637	-0.294077	-0.0318789
P62857	P62857	40S ribosomal protein S28	RPS28	1.14876	0.190511	0.0455157	0.0429902	-0.213485	-0.234849	0.141861	0.185896	0.064187	0.0102719
Q9NYS0	Q9NYS0	NF-kappa-B inhibitor-interacting Ras-like protein 1	NKIRAS1	0.543091	0.19037	-0.0573336	-0.618028	-0.441157	-0.29732	0.167199	-0.298315	-0.223568	-0.297676
Q9BV86	Q9BV86	N-terminal Xaa-Pro-Lys N-methyltransferase 1;N-terminal Xaa-Pro-Lys N-methyltransferase 1, N-terminally processed	NTMT1	1.98154	0.189989	-0.223095	-0.0284007	-0.207358	-0.144083	-0.0332453	0.0359961	0.0936017	0.0606685
Q13423	Q13423	NAD(P) transhydrogenase, mitochondrial	NNT	0.783506	0.189565	-0.215115	-0.288491	0.11984	0.16359	0.178519	0.202333	0.0573762	0.0998565
O00519	O00519	Fatty-acid amide hydrolase 1	FAAH	0.303805	0.18955	-0.314418	-1.23518	-0.214601	-0.241429	-0.183082	-0.583929	-0.254759	-0.22566
P54105	P54105	Methylosome subunit pICln	CLNS1A	0.964742	0.189537	-0.164843	-0.227098	-0.563765	-0.212627	-0.215844	-0.0191993	-0.104937	-0.0702053
P54725	P54725	UV excision repair protein RAD23 homolog A	RAD23A	0.446952	0.189278	-0.0929113	-0.540597	-0.162157	-0.290775	0.334766	-0.411193	-0.00405067	-0.248849
P08574	P08574	Cytochrome c1, heme protein, mitochondrial	CYC1	0.502878	0.189189	-0.180934	-0.387544	0.305402	0.2612	0.211794	0.266049	0.142049	0.134987
Q15542	Q15542	Transcription initiation factor TFIID subunit 5	TAF5	0.564868	0.189029	-0.325277	-0.402944	-0.230218	-0.50487	-0.229313	-0.559086	-0.0282002	0.109408
Q14657	Q14657	EKC/KEOPS complex subunit LAGE3	LAGE3	1.30563	0.188818	-0.165281	-0.0796524	-0.175382	-0.256473	-0.183331	0.0809243	0.0775527	0.103338
Q6P3W7	Q6P3W7	SCY1-like protein 2	SCYL2	1.13255	0.188793	-0.485212	-0.531189	-0.314403	-0.391651	-0.107554	-0.420829	-0.141453	-0.297447
O60462	O60462	Neuropilin-2	NRP2	0.361234	0.188764	-0.40967	-0.601301	-0.0698454	0.155623	-0.281819	-0.305336	0.295736	0.121281
Q15418	Q15418	Ribosomal protein S6 kinase alpha-1	RPS6KA1	1.18916	0.188674	0.0183236	-0.316884	-0.0366676	-0.16387	0.155511	0.0833933	0.0410194	-0.0243253
P55212	P55212	Caspase-6;Caspase-6 subunit p18;Caspase-6 subunit p11	CASP6	2.69598	0.188386	-0.283597	-0.238293	-0.16845	-0.203347	-0.0123888	-0.00295766	-0.0102435	-0.114552
Q15628	Q15628	Tumor necrosis factor receptor type 1-associated DEATH domain protein	TRADD	1.04492	0.188103	-0.399779	-0.387744	-0.460423	-0.34993	-0.313787	0.0585187	-0.312792	-0.277404
Q07812	Q07812	Apoptosis regulator BAX	BAX	1.35338	0.187872	-0.0657402	-0.0714561	-0.274206	-0.341766	0.059648	-0.0514656	-0.00552514	-0.00433755
P24468;P10589	P24468;P10589	COUP transcription factor 2;COUP transcription factor 1	NR2F2;NR2F1	0.484867	0.18771	-0.332743	-0.254115	-0.706896	-0.574515	-0.0627183	-0.684588	-0.111836	-0.258288
Q9BZV1	Q9BZV1	UBX domain-containing protein 6	UBXN6	0.547841	0.187449	-0.326639	-0.671501	0.0140854	-0.396685	-0.327533	-0.0469466	-0.0228011	-0.233664
P25686	P25686	DnaJ homolog subfamily B member 2	DNAJB2	0.539883	0.187009	-0.539894	-0.381033	-0.599205	-0.0331804	-0.168494	-0.466219	-0.179497	0.00893486
Q92643	Q92643	GPI-anchor transamidase	PIGK	1.01805	0.186929	-0.390033	-0.418139	-0.158098	-0.0859379	-0.114161	-0.186697	0.0127091	-0.0163441
Q8WUX1	Q8WUX1	Sodium-coupled neutral amino acid transporter 5	SLC38A5	0.697791	0.186577	-0.420513	-0.437178	-0.245376	-0.339605	-0.471667	0.126047	-0.187084	-0.163661
Q14249	Q14249	Endonuclease G, mitochondrial	ENDOG	0.753045	0.186467	-0.0942422	-0.624491	-0.216869	-0.47082	-0.210813	-0.132764	-0.187253	-0.129723
Q8N5M4	Q8N5M4	Tetratricopeptide repeat protein 9C	TTC9C	0.652626	0.185849	-0.171795	-0.615869	-0.27062	-0.368586	0.0828964	-0.323904	-0.116146	-0.326319
O95396	O95396	Adenylyltransferase and sulfurtransferase MOCS3;Molybdopterin-synthase adenylyltransferase;Molybdopterin-synthase sulfurtransferase	MOCS3	1.4454	0.185586	-0.179998	-0.3732	-0.162599	-0.291224	-0.147272	-0.0574521	-0.125549	0.0655967
O00522	O00522	Krev interaction trapped protein 1	KRIT1	0.49535	0.185556	-0.431472	-0.557476	-0.0728083	-0.497562	-0.355386	-0.450445	-0.158522	0.147261
P04424	P04424	Argininosuccinate lyase	ASL	0.633961	0.185248	-0.121663	0.186818	-0.353562	-0.223345	0.0177717	0.28347	0.00909994	-0.0811038
Q9H4A3;Q9Y3S1	Q9H4A3	Serine/threonine-protein kinase WNK1	WNK1	1.47357	0.185061	0.000457942	-0.146498	-0.132318	-0.0443609	0.246275	-0.0047577	0.0282409	0.147768
P62699	P62699	Protein yippee-like 5	YPEL5	0.747809	0.184872	-0.261265	-0.281888	-0.325358	-0.0306007	-0.143025	-0.184574	0.260442	-0.0924675
Q9BVJ7	Q9BVJ7	Dual specificity protein phosphatase 23	DUSP23	1.24802	0.18484	-0.00620443	-0.314541	-0.145813	-0.0803844	0.15827	-0.0460617	0.0593015	0.0209064
P58546	P58546	Myotrophin	MTPN	1.6438	0.18481	0.0414237	-0.030479	-0.1789	-0.068937	0.234979	0.128248	0.0873206	0.0517996
P05161	P05161	Ubiquitin-like protein ISG15	ISG15	0.28264	0.184645	-0.450327	-0.644629	-0.0661274	0.0991231	-0.390119	-0.492199	0.213766	0.345171
Q16891	Q16891	MICOS complex subunit MIC60	IMMT	0.62881	0.184268	-0.230794	-0.318074	0.201684	0.140467	0.270254	0.123521	0.103687	0.0328932
Q9H936;Q9H1K4	Q9H936;Q9H1K4	Mitochondrial glutamate carrier 1;Mitochondrial glutamate carrier 2	SLC25A22;SLC25A18	0.364782	0.18418	-0.580548	-0.462129	0.125678	0.0990384	-0.365232	0.108498	0.0354887	0.140006
Q9P253	Q9P253	Vacuolar protein sorting-associated protein 18 homolog	VPS18	0.462087	0.183976	0.0517116	-0.73724	-0.129499	-0.031454	-0.00194283	-0.0227542	-0.0644247	-0.0214557
Q8NE01	Q8NE01	Metal transporter CNNM3	CNNM3	0.59069	0.183975	-0.307571	-0.688391	-0.126112	-0.0948508	-0.201719	-0.225445	-0.0366521	-0.0172085
O75419	O75419	Cell division control protein 45 homolog	CDC45	0.473836	0.183936	-0.195258	-0.51803	-0.201268	0.00850942	-0.0471172	-0.419286	0.0624995	0.233603
O60547	O60547	GDP-mannose 4,6 dehydratase	GMDS	1.48034	0.183798	0.00672483	-0.0434016	-0.0807436	-0.0147649	0.333287	0.0410991	0.0905823	0.138038
Q9NP61	Q9NP61	ADP-ribosylation factor GTPase-activating protein 3	ARFGAP3	0.259571	0.183793	-0.29662	-0.648637	-0.638879	0.463298	-0.309086	-0.312193	0.044889	0.190724
Q03426	Q03426	Mevalonate kinase	MVK	0.435467	0.183744	0.109685	-0.588944	-0.227798	-0.107955	0.297794	-0.142539	0.0129487	-0.248241
Q9HC38	Q9HC38	Glyoxalase domain-containing protein 4	GLOD4	1.44369	0.183578	-0.0706381	-0.228417	0.00890574	0.0278301	0.0450204	0.149596	0.201326	0.076049
P14550	P14550	Alcohol dehydrogenase [NADP(+)]	AKR1A1	2.35825	0.183561	-0.177463	-0.0536669	-0.0709748	-0.0533417	0.076688	0.165204	0.0285754	0.108329
Q15654	Q15654	Thyroid receptor-interacting protein 6	TRIP6	0.912713	0.182568	-0.434394	-0.33425	-0.461021	-0.532565	-0.287235	-0.415533	0.00912195	-0.338312
Q8NE86	Q8NE86	Calcium uniporter protein, mitochondrial	MCU	0.554646	0.182539	-0.527828	-0.251175	-0.00122497	-0.00995761	-0.250412	0.125639	-0.0592164	0.123958
P61457	P61457	Pterin-4-alpha-carbinolamine dehydratase	PCBD1	0.444402	0.182474	-0.576158	-0.0692143	-0.247612	-0.31445	-0.52188	0.162117	0.0525709	-0.170345
P25098;P35626	P25098	Beta-adrenergic receptor kinase 1	ADRBK1	1.0466	0.18196	-0.0796175	-0.275036	-0.0116606	0.0477374	-0.0513406	0.102325	0.217037	0.14124
O95167	O95167	NADH dehydrogenase [ubiquinone] 1 alpha subcomplex subunit 3	NDUFA3	0.775666	0.181836	-0.122119	-0.129292	0.285458	0.236183	0.227075	0.337085	0.225055	0.208358
Q9BQC3	Q9BQC3	Diphthamide biosynthesis protein 2	DPH2	0.719621	0.1818	-0.0533318	-0.608894	-0.454203	-0.405764	-0.190641	-0.192611	-0.114021	-0.297719
Q99435	Q99435	Protein kinase C-binding protein NELL2	NELL2	0.850971	0.181296	-0.0239679	-0.174021	0.112395	0.278335	0.0916176	0.264242	0.277779	0.284288
Q8N8N7	Q8N8N7	Prostaglandin reductase 2	PTGR2	0.909877	0.181084	0.0962432	-0.0243056	-0.0419974	-0.195717	0.207798	0.328763	-0.0427367	0.0647353
P34949	P34949	Mannose-6-phosphate isomerase	MPI	0.649575	0.181058	-0.081816	-0.501277	0.101242	-0.185838	0.0827914	-0.0737335	0.0951859	-0.0477029
Q9H6A0	Q9H6A0	DENN domain-containing protein 2D	DENND2D	0.513134	0.180758	-0.417386	-0.184685	-0.322579	-0.104175	-0.304674	0.296255	-0.313513	0.0161392
P49368	P49368	T-complex protein 1 subunit gamma	CCT3	1.07932	0.18059	-0.0582536	-0.359143	-0.107302	-0.39702	-0.0442188	-0.0614083	-0.018731	-0.0750006
O14653	O14653	Golgi SNAP receptor complex member 2	GOSR2	0.492498	0.180295	-0.48731	-0.349501	0.119004	-0.189299	-0.27267	-0.123508	-0.0123834	0.222637
Q8TCT9	Q8TCT9	Minor histocompatibility antigen H13	HM13	0.39341	0.180058	-0.382842	-0.623824	0.153088	0.172829	0.091074	-0.044215	0.00846632	-0.0158423
P19474	P19474	E3 ubiquitin-protein ligase TRIM21	TRIM21	0.625387	0.179656	-0.0348075	-0.557638	-0.184484	-0.189178	0.139529	-0.247965	-0.0844579	-0.0545904
P08134	P08134	Rho-related GTP-binding protein RhoC	RHOC	1.90979	0.179464	0.0792155	0.232258	0.0259823	0.111484	0.319237	0.338123	0.220353	0.289082
O60524	O60524	Nuclear export mediator factor NEMF	NEMF	0.293838	0.179206	-0.0462798	-0.985871	0.100205	-0.0718505	-0.0213675	-0.246325	0.0174909	-0.0367725
Q5GLZ8	Q5GLZ8	Probable E3 ubiquitin-protein ligase HERC4	HERC4	0.939206	0.1789	-0.446994	-0.60636	-0.340154	-0.376942	-0.343621	-0.374498	-0.0366758	-0.300057
P05386	P05386	60S acidic ribosomal protein P1	RPLP1	0.450861	0.178828	0.444479	0.413822	-0.0339814	-0.0308665	0.589413	0.573477	0.164899	0.180976
Q8IX18	Q8IX18	Probable ATP-dependent RNA helicase DHX40	DHX40	0.704002	0.178352	-0.126936	-0.476484	-0.35854	-0.368632	-0.0836596	0.0902158	-0.347715	-0.276026
Q8WUA7;Q9NU19	Q8WUA7;Q9NU19	TBC1 domain family member 22A;TBC1 domain family member 22B	TBC1D22A;TBC1D22B	0.530489	0.178182	-0.337493	-0.621853	-0.204521	-0.295747	-0.124525	-0.485629	0.119691	-0.256424
Q86VI3	Q86VI3	Ras GTPase-activating-like protein IQGAP3	IQGAP3	1.71303	0.178171	-0.0989225	-0.218441	-0.242244	-0.342683	-0.0384304	0.0139244	-0.110438	-0.0546644
Q8N6T7	Q8N6T7	NAD-dependent protein deacetylase sirtuin-6	SIRT6	0.509325	0.177824	-0.259202	-0.120417	-0.829959	-0.340178	-0.257258	-0.224004	-0.0842744	-0.272925
Q9NR81	Q9NR81	Rho guanine nucleotide exchange factor 3	ARHGEF3	0.323043	0.177653	-0.523591	-0.442591	-0.369398	0.208813	-0.320364	-0.391134	-0.0322018	0.327545
O43707	O43707	Alpha-actinin-4	ACTN4	0.854763	0.177608	0.128408	0.151619	-0.0296767	-0.0415278	0.372663	0.400273	0.0508462	0.0954703
P46108	P46108	Adapter molecule crk	CRK	1.46099	0.177537	-0.0786023	0.103519	-0.162807	-0.163805	0.110088	0.143561	0.0947812	0.0600235
P11182	P11182	Lipoamide acyltransferase component of branched-chain alpha-keto acid dehydrogenase complex, mitochondrial	DBT	0.778549	0.177505	-0.206231	-0.318615	0.167233	0.0436869	0.0624648	0.142016	0.102562	0.0890528
Q8IW92	Q8IW92	Beta-galactosidase-1-like protein 2	GLB1L2	1.01126	0.177346	-0.0843825	-0.110355	0.0830797	0.0998936	0.0624229	0.378284	0.0861261	0.170787
Q9BYK8	Q9BYK8	Helicase with zinc finger domain 2	HELZ2	3.14124	0.177224	-0.256693	-0.283524	-0.231735	-0.203409	-0.0907063	-0.0887227	-0.0866832	-0.000351891
Q96GA7	Q96GA7	Serine dehydratase-like	SDSL	0.433391	0.177156	-0.0197014	-0.237465	-0.351076	-0.292667	0.215023	0.265497	-0.303751	-0.369054
Q9NV79	Q9NV79	Protein-L-isoaspartate O-methyltransferase domain-containing protein 2	PCMTD2	0.463263	0.176912	-0.485546	-0.751053	-0.0669323	-0.357201	-0.311349	-0.438311	0.0232116	-0.226635
Q9H3K6	Q9H3K6	BolA-like protein 2	BOLA2	2.51801	0.17676	-0.101045	-0.0835644	-0.103083	-0.0791601	0.105928	-0.0229814	0.129668	0.127572
Q5H8A4	Q5H8A4	GPI ethanolamine phosphate transferase 2	PIGG	0.712407	0.176517	-0.21596	-0.440414	-0.00305808	-0.161195	-0.210421	0.16904	-0.0829882	0.00981098
P68402	P68402	Platelet-activating factor acetylhydrolase IB subunit beta	PAFAH1B2	0.967704	0.176484	0.0607025	0.0498879	-0.0998883	-0.204298	0.268068	0.22072	0.0333708	-0.00981775
Q8TF39	Q8TF39	Zinc finger protein 483	ZNF483	0.237202	0.175516	0.476762	-0.660134	-0.0071979	-0.00664771	0.291101	-0.427106	0.237253	0.4036
Q9UN37	Q9UN37	Vacuolar protein sorting-associated protein 4A	VPS4A	0.292877	0.175507	0.0305195	-0.627952	0.0733211	0.0288314	0.227038	-0.496373	0.312781	0.163303
P56556	P56556	NADH dehydrogenase [ubiquinone] 1 alpha subcomplex subunit 6	NDUFA6	0.673705	0.175256	-0.138445	-0.285869	-0.482945	-0.0232775	-0.189725	0.0554885	-0.18959	0.0943146
P13995	P13995	Bifunctional methylenetetrahydrofolate dehydrogenase/cyclohydrolase, mitochondrial;NAD-dependent methylenetetrahydrofolate dehydrogenase;Methenyltetrahydrofolate cyclohydrolase	MTHFD2	0.437552	0.175178	-0.313943	-0.645061	-0.0079209	0.0819431	0.0390996	-0.253306	-0.000450745	0.0303855
O00220	O00220	Tumor necrosis factor receptor superfamily member 10A	TNFRSF10A	0.285152	0.174155	-0.541334	-0.685696	0.00757696	0.0868427	-0.340819	-0.395259	-0.0150419	0.31513
P27635;Q96L21	P27635	60S ribosomal protein L10	RPL10	1.44329	0.174068	0.0840121	0.0722117	-0.0334356	-0.0556083	0.333614	0.203856	0.146186	0.0797962
O75489	O75489	NADH dehydrogenase [ubiquinone] iron-sulfur protein 3, mitochondrial	NDUFS3	0.681489	0.174051	-0.247127	-0.316232	0.135549	0.132989	0.031901	0.100104	0.120456	0.148923
Q9UHI5	Q9UHI5	Large neutral amino acids transporter small subunit 2	SLC7A8	0.441804	0.173888	-0.592512	-0.595547	-0.0196621	0.0406113	-0.16852	-0.088776	-0.132319	-0.0819433
P36956	P36956	Sterol regulatory element-binding protein 1;Processed sterol regulatory element-binding protein 1	SREBF1	0.381545	0.173834	0.172782	-0.440934	-0.306224	-0.368721	0.356919	-0.139014	-0.197157	-0.268508
Q92604	Q92604	Acyl-CoA:lysophosphatidylglycerol acyltransferase 1	LPGAT1	0.347704	0.172871	-0.232765	-0.738763	0.171491	-0.348806	-0.0793212	-0.307536	0.158311	-0.228812
Q92905	Q92905	COP9 signalosome complex subunit 5	COPS5	0.61387	0.172607	0.0947451	0.221727	0.0130804	0.0649676	-0.0910808	0.307785	0.387871	0.480373
Q13630	Q13630	GDP-L-fucose synthase	TSTA3	1.60995	0.17252	-0.0514536	-0.134639	0.0549031	-0.13333	0.181581	0.0178888	0.148379	0.0777128
Q5JS54	Q5JS54	Proteasome assembly chaperone 4	PSMG4	0.431754	0.172377	0.0946938	0.0505126	-0.154531	-0.384253	0.159293	-0.00841199	0.405296	-0.260246
P08236	P08236	Beta-glucuronidase	GUSB	0.575078	0.17235	-0.205457	-0.598727	-0.368146	-0.277257	-0.0512208	-0.518125	-0.142602	-0.0482414
Q8IYQ7	Q8IYQ7	Threonine synthase-like 1	THNSL1	0.273303	0.172307	-0.661528	-0.628801	0.283931	0.12462	0.0789657	-0.287263	-0.00310466	0.0188498
Q9UMY4	Q9UMY4	Sorting nexin-12	SNX12	0.803547	0.172044	0.0610092	-0.35039	-0.277626	-0.188653	0.134489	-0.0677586	-0.134348	0.000133619
O15504	O15504	Nucleoporin-like protein 2	NUPL2	0.743195	0.171682	-0.172353	-0.46008	-0.0394497	-0.0704924	-0.188963	0.0790718	0.00073874	0.0535073
Q8NAF0	Q8NAF0	Zinc finger protein 579	ZNF579	0.295214	0.171639	-0.4887	-0.605563	0.186813	-0.271921	0.0556537	-0.489319	0.252672	-0.31182
P62753	P62753	40S ribosomal protein S6	RPS6	3.11027	0.171422	0.0177999	-0.0445732	-0.0302362	-0.00240216	0.221175	0.154659	0.108876	0.141566
P24539	P24539	ATP synthase F(0) complex subunit B1, mitochondrial	ATP5F1	0.676917	0.171285	-0.239477	-0.307835	0.0808121	0.134222	0.17113	0.174625	-0.0222302	0.0293375
Q9Y6A9	Q9Y6A9	Signal peptidase complex subunit 1	SPCS1	0.935749	0.171193	0.0993181	0.0353457	0.355888	0.329366	0.492334	0.407315	0.282776	0.322266
P51572	P51572	B-cell receptor-associated protein 31	BCAP31	0.824616	0.171123	-0.0410039	0.135658	0.288171	0.268	0.450513	0.457559	0.182175	0.245069
Q8NEV8	Q8NEV8	Exophilin-5	EXPH5	0.621632	0.17095	-0.325854	0.00610679	-0.579537	-0.101086	-0.0413558	-0.0783444	-0.119895	-0.0769754
Q9P1Y6	Q9P1Y6	PHD and RING finger domain-containing protein 1	PHRF1	0.315735	0.170797	-0.3371	-0.467707	0.0733974	0.0874327	-0.110578	-0.43176	0.386695	0.194854
Q8TDB6	Q8TDB6	E3 ubiquitin-protein ligase DTX3L	DTX3L	0.346695	0.170797	-0.389917	-0.57363	0.212481	-0.375321	0.0629296	-0.347919	0.142564	-0.300773
O95870	O95870	Abhydrolase domain-containing protein 16A	ABHD16A	0.831868	0.170711	-0.290522	-0.331516	-0.272698	0.0585054	0.0960701	-0.128239	-0.091957	-0.0292611
Q5T9L3	Q5T9L3	Protein wntless homolog	WLS	0.813906	0.170693	-0.0867181	-0.229596	0.170528	0.135889	0.299723	0.113106	0.134265	0.12578
Q8NC60	Q8NC60	Nitric oxide-associated protein 1	NOA1	0.26036	0.170625	-0.0270063	-1.00534	0.0803086	0.00158302	0.139001	-0.242912	-0.0544229	-0.109617
Q9Y5Q8	Q9Y5Q8	General transcription factor 3C polypeptide 5	GTF3C5	0.507006	0.170574	-0.139413	-0.111916	0.156288	-0.0186804	-0.00014554	-0.0244897	0.557656	0.0355528
P01130	P01130	Low-density lipoprotein receptor	LDLR	1.10737	0.170442	-0.412508	-0.292015	-0.118899	-0.199176	-0.0571679	-0.232409	-0.0198435	-0.03141
P61020	P61020	Ras-related protein Rab-5B	RAB5B	0.76742	0.170366	-0.0739135	-0.294093	-0.0932764	0.00495581	0.031913	0.305938	-0.11568	0.00296643
Q9UHK0	Q9UHK0	Nuclear fragile X mental retardation-interacting protein 1	NUFIP1	0.374266	0.170145	-0.559941	-0.113223	0.0674077	-0.410617	-0.333856	0.306633	-0.117657	-0.190913
Q9GZM5	Q9GZM5	Protein YIPF3;Protein YIPF3, 36 kDa form III	YIPF3	0.493548	0.170092	-0.103376	-0.0682611	0.0755507	0.0606923	-0.0225503	0.608742	0.0713452	-0.0125633
P19388	P19388	DNA-directed RNA polymerases I, II, and III subunit RPABC1	POLR2E	0.522403	0.170013	0.140748	0.0403843	-0.532072	-0.0256602	0.0872532	0.066933	0.0816588	0.0676092
P05026	P05026	Sodium/potassium-transporting ATPase subunit beta-1	ATP1B1	1.08102	0.169965	-0.331689	-0.37259	-0.0689068	-0.11083	-0.0119418	-0.121021	-0.073592	0.00239773
Q9Y6N1	Q9Y6N1	Cytochrome c oxidase assembly protein COX11, mitochondrial	COX11	0.3716	0.169921	-0.512246	-0.689551	0.215133	-0.236836	-0.154951	-0.195538	-0.0873217	-0.106007
O96000	O96000	NADH dehydrogenase [ubiquinone] 1 beta subcomplex subunit 10	NDUFB10	0.741038	0.169362	-0.178736	-0.104648	0.151985	0.2745	0.286651	0.237908	0.136167	0.159821
Q9Y2H6	Q9Y2H6	Fibronectin type-III domain-containing protein 3A	FNDC3A	1.15881	0.168932	0.0705666	-0.257196	-0.108736	-0.0644377	0.110084	0.147412	0.0788413	-0.0204114
Q07817	Q07817	Bcl-2-like protein 1	BCL2L1	1.58971	0.168712	-0.0192742	0.0195581	-0.153398	-0.187042	0.0270254	0.148588	0.0518316	0.107246
P15170	P15170	Eukaryotic peptide chain release factor GTP-binding subunit ERF3A	GSPT1	0.874619	0.168334	0.217935	-0.100543	0.0671031	-0.0432583	0.404211	0.126211	0.151867	0.132283
P10599	P10599	Thioredoxin	TXN	0.727021	0.168212	0.305733	0.353553	-0.000253558	-0.0884089	0.287647	0.347981	0.361342	0.246503
O43598	O43598	2-deoxynucleoside 5-phosphate N-hydrolase 1	DNPH1	0.67175	0.168135	-0.0682725	0.161653	-0.154008	-0.331338	-0.0971534	0.189129	0.0417214	0.146878
P09012	P09012	U1 small nuclear ribonucleoprotein A	SNRPA	1.07264	0.167924	-0.186293	-0.127612	-0.0416718	0.099378	0.259152	0.0335118	0.0444286	0.0784045
O95834	O95834	Echinoderm microtubule-associated protein-like 2	EML2	0.623017	0.167628	-0.101753	-0.620519	-0.132393	-0.113788	-0.0866998	-0.0940553	-0.013012	-0.104174
P42025	P42025	Beta-centractin	ACTR1B	1.34594	0.167361	0.0427547	-0.154011	-0.24035	-0.166504	0.050953	0.109302	-0.0029166	-0.00600319
Q9BV57	Q9BV57	1,2-dihydroxy-3-keto-5-methylthiopentene dioxygenase	ADI1	0.320093	0.16722	0.267021	0.288023	-0.251687	-0.159244	0.455481	0.538358	-0.119101	-0.061745
Q15043	Q15043	Zinc transporter ZIP14	SLC39A14	1.34044	0.166744	-0.182271	-0.242336	-0.0305324	-0.01886	0.11902	-0.0287976	0.00258238	0.100172
Q9NUQ9;Q9H0Q0	Q9NUQ9	Protein FAM49B	FAM49B	0.750753	0.166651	-0.356546	-0.0869881	-0.00715984	-0.123188	-0.0221748	-0.00618141	0.247035	-0.125955
Q6NSJ5	Q6NSJ5	Volume-regulated anion channel subunit LRRC8E	LRRC8E	0.66719	0.166313	-0.37663	-0.130708	-0.0751919	-0.131398	-0.280083	0.185494	0.0736747	-0.0277621
O14578	O14578	Citron Rho-interacting kinase	CIT	1.88538	0.166306	-0.12607	-0.354317	-0.217322	-0.230979	-0.089454	-0.0529893	-0.0532075	-0.067815
Q9UNS1	Q9UNS1	Protein timeless homolog	TIMELESS	0.126933	0.166286	-0.1123	1.11932	-0.243884	-0.974511	-0.11929	0.794996	-0.194892	-0.0270462
Q08380	Q08380	Galectin-3-binding protein	LGALS3BP	0.383002	0.166234	-0.0370175	-0.132403	0.563547	-0.0665299	0.184267	0.172026	0.538301	0.0979382
Q9UHN6	Q9UHN6	Transmembrane protein 2	TMEM2	0.715321	0.166205	-0.227318	-0.388865	-0.133108	-0.0311681	-0.10837	-0.141447	-0.0865573	0.220735
P62081	P62081	40S ribosomal protein S7	RPS7	0.763572	0.166164	0.152141	0.168977	-0.0382054	-0.0241376	0.221039	0.491368	0.076343	0.13468
P55010	P55010	Eukaryotic translation initiation factor 5	EIF5	1.14429	0.165653	0.0821701	0.0853385	-0.128521	-0.193212	0.19891	0.116079	0.0940198	0.099377
P30519	P30519	Heme oxygenase 2	HMOX2	0.520589	0.165109	-0.103236	-0.205193	0.232077	0.193496	0.13302	0.4856	0.0959978	0.0629604
Q96TA2	Q96TA2	ATP-dependent zinc metalloprotease YME1L1	YME1L1	0.730169	0.165092	-0.127576	-0.262036	0.179639	0.170555	0.175493	0.161125	0.149314	0.135018
Q02127	Q02127	Dihydroorotate dehydrogenase (quinone), mitochondrial	DHODH	0.586284	0.164901	-0.430779	-0.11021	-0.0312498	0.0649971	-0.0668571	-0.120358	0.189994	0.149585
O94916	O94916	Nuclear factor of activated T-cells 5	NFAT5	0.399688	0.164749	-0.514962	-0.843898	-0.407853	-0.334579	-0.295252	-0.736277	-0.0491455	-0.361623
A0MZ66	A0MZ66	Shootin-1	KIAA1598	0.803821	0.164716	-0.403239	-0.378268	-0.163317	-0.22356	-0.376722	-0.0237619	-0.0541281	-0.05491
Q9Y333	Q9Y333	U6 snRNA-associated Sm-like protein LSm2	LSM2	0.669275	0.164367	0.073741	0.0792814	0.0538235	-0.0020942	0.384838	0.447144	-0.00957334	0.03981
P46976	P46976	Glycogenin-1	GYG1	1.05467	0.164285	0.150537	0.161308	-0.0988582	0.000620663	0.340138	0.256832	0.108149	0.165632
P06576	P06576	ATP synthase subunit beta, mitochondrial	ATP5B	0.455878	0.164202	-0.283531	-0.32609	0.217794	0.252449	0.0712735	0.0452368	0.172647	0.228273
Q9Y223	Q9Y223	Bifunctional UDP-N-acetylglucosamine 2-epimerase/N-acetylmannosamine kinase;UDP-N-acetylglucosamine 2-epimerase (hydrolyzing);N-acetylmannosamine kinase	GNE	0.303707	0.164093	-0.449645	-0.649156	0.0142093	-0.1502	0.215154	-0.548836	0.0497962	-0.294533
P19801	P19801	Amiloride-sensitive amine oxidase [copper-containing]	AOC1	0.410518	0.164093	-0.386253	-0.359447	-0.045769	-0.41871	-0.382181	-0.155656	0.30082	-0.316789
Q12981	Q12981	Vesicle transport protein SEC20	BNIP1	0.409842	0.164034	-0.568216	-0.0458639	0.0912622	-0.0331508	-0.216739	0.200663	-0.0564887	0.172731
Q96BI1	Q96BI1	Solute carrier family 22 member 18	SLC22A18	0.665994	0.163536	-0.154719	-0.567019	-0.344685	-0.364387	0.0362192	-0.350345	-0.264507	-0.198031
Q2NKX8	Q2NKX8	DNA excision repair protein ERCC-6-like	ERCC6L	0.291602	0.163186	-0.132125	-0.925915	0.0350276	0.0650803	-0.0653152	-0.0808299	-0.123284	-0.0357583
Q9P0I2	Q9P0I2	ER membrane protein complex subunit 3	EMC3	0.403854	0.163079	-0.505724	-0.72419	0.0861702	-0.206208	-0.151871	-0.136384	-0.179033	-0.230347
Q92551	Q92551	Inositol hexakisphosphate kinase 1	IP6K1	0.478568	0.163044	-0.44185	-0.541033	-0.382119	-0.160053	-0.442422	-0.336463	0.160158	-0.254151
P05534;P30447;P30455;P30443	P05534;P30447	HLA class I histocompatibility antigen, A-24 alpha chain;HLA class I histocompatibility antigen, A-23 alpha chain	HLA-A	0.732129	0.162989	-0.0463004	0.0423986	0.193752	0.186137	0.25931	0.516521	0.123557	0.128555
Q15386	Q15386	Ubiquitin-protein ligase E3C	UBE3C	1.03067	0.16252	-0.0214179	0.0145317	-0.150504	-0.320118	0.0519578	0.0939239	0.0702666	-0.0435752
P49902	P49902	Cytosolic purine 5-nucleotidase	NT5C2	0.644051	0.162354	0.116929	-0.128171	-0.272284	-0.314017	0.185737	0.0730559	-0.0882376	-0.118683
Q9NQW7	Q9NQW7	Xaa-Pro aminopeptidase 1	XPNPEP1	0.885472	0.162331	-0.019289	-0.0565707	-0.174814	-0.0568686	0.134451	0.303189	-0.0915488	-0.00431021
Q9UPU7	Q9UPU7	TBC1 domain family member 2B	TBC1D2B	0.614279	0.162193	-0.365062	-0.486361	-0.221872	-0.309765	-0.320126	-0.424985	0.0455955	-0.0347731
Q9Y312	Q9Y312	Protein AAR2 homolog	AAR2	0.486704	0.161833	-0.0714551	-0.0574248	0.229419	0.1408	0.030047	-0.0360787	0.405206	0.489495
P51692;P42229	P51692;P42229	Signal transducer and activator of transcription 5B;Signal transducer and activator of transcription 5A	STAT5B;STAT5A	0.62301	0.161731	-0.189609	-0.630844	-0.318286	-0.238771	0.00982632	-0.341129	-0.164901	-0.234384
Q15785	Q15785	Mitochondrial import receptor subunit TOM34	TOMM34	1.99306	0.16173	-0.0608939	0.0916648	0.137097	0.0565375	0.226256	0.241143	0.188329	0.2156
Q9BRB3	Q9BRB3	Phosphatidylinositol N-acetylglucosaminyltransferase subunit Q	PIGQ	0.432637	0.161685	-0.13046	-0.675306	-0.377907	-0.337915	0.148226	-0.379037	-0.330319	-0.313715
Q96I51	Q96I51	Williams-Beuren syndrome chromosomal region 16 protein	WBSCR16	0.897506	0.161464	-0.0319017	-0.215987	0.0892313	0.0625899	0.0924687	0.0704085	0.314911	0.0720014
P52594	P52594	Arf-GAP domain and FG repeat-containing protein 1	AGFG1	1.51239	0.161348	-0.00269306	-0.148975	-0.211003	-0.0990062	0.0587805	-0.0614789	0.0849258	0.101489
Q6PIU2	Q6PIU2	Neutral cholesterol ester hydrolase 1	NCEH1	0.64124	0.160776	-0.283306	-0.418074	0.0195374	0.0205114	0.0350372	-0.14384	0.0488976	0.0416774
Q9UBP0	Q9UBP0	Spastin	SPAST	0.344378	0.160436	-0.497985	-0.00504524	-0.056367	-0.0146641	-0.292132	0.468519	-0.0634479	-0.0452572
P78537	P78537	Biogenesis of lysosome-related organelles complex 1 subunit 1	BLOC1S1	0.478844	0.160397	-0.019447	-0.314157	-0.174405	-0.387613	0.249729	-0.267879	0.0438115	-0.279696
Q13772	Q13772	Nuclear receptor coactivator 4	NCOA4	0.438385	0.160289	-0.342893	-0.619298	-0.330656	-0.0778582	0.0532727	-0.441721	-0.329355	-0.0117461
Q5T1C6	Q5T1C6	Acyl-coenzyme A thioesterase THEM4	THEM4	0.24641	0.160243	-0.100568	-0.285356	-0.330859	0.247978	-0.0801674	-0.237363	-0.233452	0.723151
Q9UPT8	Q9UPT8	Zinc finger CCCH domain-containing protein 4	ZC3H4	0.353489	0.160235	0.241731	0.355798	-0.0852546	-0.312607	0.206399	0.276539	0.471087	-0.113416
Q13049	Q13049	E3 ubiquitin-protein ligase TRIM32	TRIM32	0.315688	0.159922	-0.198506	-0.658228	0.0851801	0.0540934	-0.0203027	-0.377807	0.120394	0.199942
Q9BXK5	Q9BXK5	Bcl-2-like protein 13	BCL2L13	0.499162	0.159811	0.147998	-0.177035	0.0957333	0.0808553	0.531692	0.256173	0.00543817	-0.00650872
Q15102	Q15102	Platelet-activating factor acetylhydrolase IB subunit gamma	PAFAH1B3	1.54843	0.159696	0.048602	-0.186919	-0.148162	-0.140641	0.0559639	0.0106387	0.0494601	0.0956028
Q9BST9	Q9BST9	Rhotekin	RTKN	1.46452	0.159479	-0.138703	0.0288026	0.0621964	-0.0881608	0.196011	0.14002	0.133745	0.0322745
Q93034	Q93034	Cullin-5	CUL5	0.340155	0.158943	-0.628831	0.261889	-0.138535	-0.270606	-0.179537	0.188016	-0.082189	-0.0666013
Q9H6U8	Q9H6U8	Alpha-1,2-mannosyltransferase ALG9	ALG9	0.482206	0.15889	-0.625223	-0.381023	-0.0333584	-0.202951	-0.0831529	-0.313242	-0.249418	0.0388164
P12757	P12757	Ski-like protein	SKIL	0.985508	0.158759	-0.484122	-0.669627	-0.29846	-0.368387	-0.318588	-0.323822	-0.290621	-0.252528
Q9UKV5	Q9UKV5	E3 ubiquitin-protein ligase AMFR	AMFR	0.334725	0.158657	0.249927	-0.305756	-0.166966	-0.195392	0.471088	0.092624	-0.0439479	-0.303323
Q8N726	Q8N726	Tumor suppressor ARF	CDKN2A	0.347718	0.158533	-0.417051	0.316585	-0.0794241	-0.174282	-0.296555	0.175712	0.177838	0.222965
P17544	P17544	Cyclic AMP-dependent transcription factor ATF-7	ATF7	0.576252	0.158492	-0.42006	-0.602156	-0.298444	-0.126513	-0.213992	-0.425632	-0.122455	-0.0511272
P34913	P34913	Bifunctional epoxide hydrolase 2;Cytosolic epoxide hydrolase 2;Lipid-phosphate phosphatase	EPHX2	1.58975	0.158379	-0.0169434	-0.070101	-0.200982	-0.0968622	0.136766	-0.040725	0.0855081	0.0670779
P62269	P62269	40S ribosomal protein S18	RPS18	3.03479	0.158161	-0.0877793	-0.164071	-0.121182	-0.0459594	0.0343813	0.0621033	0.049223	0.0679445
O43572	O43572	A-kinase anchor protein 10, mitochondrial	AKAP10	0.367996	0.157959	-0.473748	-0.778246	-0.0273026	-0.295732	-0.436037	-0.373056	-0.0950946	-0.0390053
Q16798	Q16798	NADP-dependent malic enzyme, mitochondrial	ME3	0.466957	0.157807	-0.246475	-0.0795295	-0.392413	-0.289958	-0.00781917	0.256388	-0.275038	-0.350678
O95361	O95361	Tripartite motif-containing protein 16	TRIM16	0.992796	0.157769	-0.0164589	-0.0349963	0.266542	-0.0370483	0.211867	0.246113	0.248565	0.102567
P50151	P50151	Guanine nucleotide-binding protein G(I)/G(S)/G(O) subunit gamma-10	GNG10	1.24284	0.15744	-0.283124	-0.394127	-0.136866	-0.134037	-0.14517	-0.0720574	-0.0654399	-0.035727
O00401	O00401	Neural Wiskott-Aldrich syndrome protein	WASL	0.266162	0.157351	-0.0683807	0.583761	-0.216509	-0.260586	0.0703754	0.584563	0.0941215	-0.0813713
O43237	O43237	Cytoplasmic dynein 1 light intermediate chain 2	DYNC1LI2	1.26607	0.15686	0.0232388	-0.241331	-0.137401	-0.114269	0.00227768	-0.0455914	0.0912148	0.109776
P04080	P04080	Cystatin-B	CSTB	1.05325	0.156723	0.0847941	0.0960787	-0.140955	-0.00630975	0.155186	0.27692	0.0204501	0.207943
Q9Y6B6	Q9Y6B6	GTP-binding protein SAR1b	SAR1B	0.724192	0.156699	0.202542	0.0236367	-0.25718	-0.189411	0.102931	0.0597806	0.126164	0.117509
A0PJW6	A0PJW6	Transmembrane protein 223	TMEM223	0.228745	0.156469	-0.490365	-0.737874	0.427126	-0.368542	-0.137343	-0.309171	0.17913	-0.276393
Q86WQ0	Q86WQ0	Nuclear receptor 2C2-associated protein	NR2C2AP	0.464421	0.156435	0.174146	-0.458843	-0.241778	0.0601761	0.10801	0.0946481	-0.104182	0.060967
Q2LD37	Q2LD37	Uncharacterized protein KIAA1109	KIAA1109	0.50882	0.156386	-0.284781	-0.672483	-0.232865	-0.293535	-0.182775	-0.499169	-0.0636957	-0.112481
P14373	P14373	Zinc finger protein RFP	TRIM27	1.55676	0.15609	-0.163946	-0.305165	-0.169718	-0.100904	-0.119492	-0.0326606	0.0273346	0.0094448
Q9BT22;Q6GMV1	Q9BT22	Chitobiosyldiphosphodolichol beta-mannosyltransferase	ALG1	0.577972	0.156081	-0.333615	-0.354504	0.0746887	0.0548409	-0.0373673	-0.0738163	0.132232	0.0446849
Q99519	Q99519	Sialidase-1	NEU1	0.800508	0.15582	0.0916099	0.114179	0.184314	0.0916858	0.159394	0.548071	0.257733	0.13987
Q13873	Q13873	Bone morphogenetic protein receptor type-2	BMPR2	0.317191	0.155787	0.0771986	-0.551807	-0.112172	-0.389578	-0.0667752	-0.51926	0.192422	0.040404
Q99720	Q99720	Sigma non-opioid intracellular receptor 1	SIGMAR1	0.234473	0.155705	-0.758818	-0.634163	0.167071	0.139192	-0.295374	-0.295322	0.0128221	0.113978
Q9BRP1	Q9BRP1	Programmed cell death protein 2-like	PDCD2L	0.627188	0.155669	-0.23449	0.0699465	-0.168495	-0.36503	0.134053	0.0845622	-0.123787	-0.170223
Q9BZQ6	Q9BZQ6	ER degradation-enhancing alpha-mannosidase-like protein 3	EDEM3	0.572637	0.155598	-0.269794	-0.443345	0.00966447	-0.199029	-0.18644	0.159348	-0.0354587	-0.217562
Q13017	Q13017	Rho GTPase-activating protein 5	ARHGAP5	0.679307	0.155102	-0.118116	-0.515497	-0.383532	-0.378514	0.00183633	-0.314132	-0.171101	-0.291852
Q9NX63	Q9NX63	MICOS complex subunit MIC19	CHCHD3	0.545874	0.154812	0.0293598	0.184748	0.398898	0.38249	0.202091	0.276046	0.520648	0.615957
O43291	O43291	Kunitz-type protease inhibitor 2	SPINT2	0.795593	0.154609	0.0221142	-0.188455	-0.0208445	0.103765	0.266789	0.139302	-0.0749379	0.203862
P35080	P35080	Profilin-2	PFN2	2.20218	0.154426	-0.0873773	0.0466368	-0.106876	-0.0650852	0.0808793	0.140613	0.0740238	0.109489
P36507	P36507	Dual specificity mitogen-activated protein kinase kinase 2	MAP2K2	1.73688	0.154399	-0.0675555	-0.256815	-0.134032	-0.044634	0.00979478	0.0356264	0.0393891	0.0297496
Q9NXA8	Q9NXA8	NAD-dependent protein deacylase sirtuin-5, mitochondrial	SIRT5	0.378806	0.15438	-0.206373	0.0183839	-0.385069	0.0976605	-0.0150139	0.405389	-0.272033	0.0237784
Q05209	Q05209	Tyrosine-protein phosphatase non-receptor type 12	PTPN12	1.12151	0.154265	-0.00971836	0.138838	0.0372362	0.0242647	0.148256	0.386716	0.181965	0.0907427
Q9H061	Q9H061	Transmembrane protein 126A	TMEM126A	0.55057	0.154217	-0.209816	-0.357629	0.194989	0.100744	0.0901612	0.0492869	0.0910475	0.114661
Q8NDA8	Q8NDA8	Maestro heat-like repeat-containing protein family member 1	MROH1	0.332842	0.154064	-0.40701	-0.659874	-0.105868	-0.136341	-0.393868	-0.45282	0.157304	-0.00345229
Q7Z5N4	Q7Z5N4	Protein sidekick-1	SDK1	0.756597	0.154061	-0.457971	-0.411174	-0.222051	-0.236675	-0.287758	-0.3092	-0.154372	0.0397021
Q9Y5Q0	Q9Y5Q0	Fatty acid desaturase 3	FADS3	0.477684	0.154018	-0.0856895	-0.588697	-0.160349	-0.136243	0.118531	-0.31377	-0.0639799	-0.0956856
Q13126	Q13126	S-methyl-5-thioadenosine phosphorylase	MTAP	1.73615	0.153985	-0.0649037	-0.156448	-0.153904	-0.11579	0.0180337	0.156375	-0.025938	-0.0235756
P43250;P32298;P34947	P43250	G protein-coupled receptor kinase 6	GRK6	0.494054	0.153915	-0.350787	-0.446697	-0.103857	-0.265537	-0.37131	-0.326153	0.0655696	0.0806768
Q8WW12	Q8WW12	PEST proteolytic signal-containing nuclear protein	PCNP	0.304762	0.153803	-0.410685	-0.540913	-0.0789212	-0.102672	-0.33873	-0.51943	0.108132	0.232049
O43166	O43166	Signal-induced proliferation-associated 1-like protein 1	SIPA1L1	0.253876	0.15342	-0.561035	0.135989	0.124172	0.135142	-0.315284	0.546977	0.098338	0.117918
Q12904	Q12904	Aminoacyl tRNA synthase complex-interacting multifunctional protein 1;Endothelial monocyte-activating polypeptide 2	AIMP1	0.828542	0.153264	0.242331	0.151286	-0.0148194	-0.0185762	0.326158	0.384384	0.109167	0.153568
Q9Y624	Q9Y624	Junctional adhesion molecule A	F11R	0.594943	0.153218	-0.0585423	-0.255972	-0.0865321	0.228532	0.259594	0.19226	-0.00733843	-0.00415795
P35754	P35754	Glutaredoxin-1	GLRX	1.07874	0.153094	-0.137809	0.0920022	-0.180329	-0.0623676	0.173905	-0.014826	0.129879	0.0349164
Q8TF72;Q9ULL8	Q8TF72	Protein Shroom3	SHROOM3	1.4085	0.152961	-0.403159	-0.295403	-0.394101	-0.306636	-0.256935	-0.166587	-0.0679978	-0.295936
P50747	P50747	Biotin--protein ligase;Biotin--[methylmalonyl-CoA-carboxytransferase] ligase;Biotin--[propionyl-CoA-carboxylase [ATP-hydrolyzing]] ligase;Biotin--[methylcrotonoyl-CoA-carboxylase] ligase;Biotin--[acetyl-CoA-carboxylase] ligase	HLCS	0.267562	0.152959	0.164676	-0.851568	0.0520828	-0.121109	0.10305	-0.171637	-0.0594365	-0.0160609
Q8NB46	Q8NB46	Serine/threonine-protein phosphatase 6 regulatory ankyrin repeat subunit C	ANKRD52	0.189217	0.152444	-0.068455	-0.70329	0.259007	0.253193	0.0313243	-0.513894	0.366165	0.466638
Q9BRX2	Q9BRX2	Protein pelota homolog	PELO	0.346691	0.152174	-0.00716782	-0.556989	-0.200738	-0.202556	0.109156	-0.481836	-0.160892	0.17482
Q6P3X3	Q6P3X3	Tetratricopeptide repeat protein 27	TTC27	0.686064	0.15205	-0.409202	-0.164714	-0.152218	-0.0530894	0.026296	-0.257327	0.0926564	-0.0326476
P17655	P17655	Calpain-2 catalytic subunit	CAPN2	2.61807	0.151579	0.0752873	0.0667282	0.0661577	0.0107104	0.248903	0.153198	0.254129	0.16897
Q9NWT6	Q9NWT6	Hypoxia-inducible factor 1-alpha inhibitor	HIF1AN	0.433828	0.151415	-0.440823	-0.790305	-0.332631	-0.0841198	-0.38829	-0.280575	-0.238658	-0.134696
Q96I99	Q96I99	Succinyl-CoA ligase [GDP-forming] subunit beta, mitochondrial	SUCLG2	0.666132	0.151371	-0.0714049	-0.113088	0.267598	0.180089	0.145761	0.165487	0.169996	0.387435
Q9NPF4	Q9NPF4	Probable tRNA N6-adenosine threonylcarbamoyltransferase	OSGEP	0.895663	0.151114	-0.478289	-0.478132	-0.404558	-0.422007	-0.426511	-0.0728893	-0.260452	-0.418677
Q70J99	Q70J99	Protein unc-13 homolog D	UNC13D	0.465986	0.150961	-0.14017	-0.647096	-0.107444	-0.177616	0.0522111	-0.301073	-0.0976005	-0.122021
Q9BVL4	Q9BVL4	Selenoprotein O	SELO	0.405572	0.150801	-0.606904	-0.499341	-0.191213	-0.0995117	-0.361704	-0.415407	-0.00115544	-0.0154971
P30626	P30626	Sorcin	SRI	0.922873	0.150763	-0.00241941	-0.219973	-0.328562	-0.0833403	0.0475771	-0.125202	-0.00241001	0.0487943
P52565	P52565	Rho GDP-dissociation inhibitor 1	ARHGDIA	0.413933	0.150662	0.2014	0.429387	-0.0920849	-0.18747	0.258099	0.447048	0.165931	0.0827997
Q96EL2	Q96EL2	28S ribosomal protein S24, mitochondrial	MRPS24	0.514146	0.150629	-0.31344	-0.369208	0.112036	0.126782	0.0635438	0.0185476	0.00193717	0.0746584
Q9H1P3	Q9H1P3	Oxysterol-binding protein-related protein 2	OSBPL2	0.617955	0.15055	-0.090297	-0.192658	-0.183582	-0.456624	-0.0588307	-0.0112253	0.0707411	-0.321644
Q9H900	Q9H900	Protein zwilch homolog	ZWILCH	0.386238	0.150273	-0.285894	-0.660129	-0.00726223	-0.334907	-0.00591313	-0.381891	0.0229728	-0.32227
Q9Y4E8	Q9Y4E8	Ubiquitin carboxyl-terminal hydrolase 15	USP15	0.537923	0.150049	-0.455921	-0.229038	0.0272643	-0.000695206	-0.184664	0.019701	0.118352	-0.0115836
Q13029	Q13029	PR domain zinc finger protein 2	PRDM2	0.577204	0.150012	-0.251782	-0.526611	-0.31385	-0.216196	0.093685	-0.381509	-0.170135	-0.250434
Q9Y3D0	Q9Y3D0	Mitotic spindle-associated MMXD complex subunit MIP18	FAM96B	0.8441	0.149938	-0.0326637	-0.036925	0.112847	-0.193046	0.0800429	0.0195172	0.299211	0.0511915
Q9NS69	Q9NS69	Mitochondrial import receptor subunit TOM22 homolog	TOMM22	0.308575	0.149728	-0.411041	-0.430215	0.281487	0.267149	-0.0277914	0.0637444	0.132425	0.137912
Q8WUT4	Q8WUT4	Leucine-rich repeat neuronal protein 4	LRRN4	0.142648	0.149533	0.485742	-0.54349	0.0539941	-0.338359	0.996553	-0.531249	-0.0952548	-0.114029
Q9NUQ2	Q9NUQ2	1-acyl-sn-glycerol-3-phosphate acyltransferase epsilon	AGPAT5	0.27254	0.149323	-0.114395	-0.736761	-0.275498	0.150142	0.201334	-0.415958	-0.0206481	-0.143948
P51809	P51809	Vesicle-associated membrane protein 7	VAMP7	1.53581	0.149233	0.00981462	-0.106316	0.058855	0.0104474	0.248496	0.136322	0.122423	0.0624939
O94826	O94826	Mitochondrial import receptor subunit TOM70	TOMM70A	0.428872	0.14916	-0.255897	-0.263061	0.282717	0.222323	0.0153384	0.205585	0.16446	0.197338
Q92870	Q92870	Amyloid beta A4 precursor protein-binding family B member 2	APBB2	0.260803	0.149143	-0.441762	-0.816025	-0.205259	0.131202	-0.238761	-0.482314	-0.128132	0.113933
Q6UX53	Q6UX53	Methyltransferase-like protein 7B	METTL7B	0.810665	0.148772	0.0834634	0.200321	0.308722	0.438086	0.36084	0.552133	0.317035	0.395671
Q3ZCM7	Q3ZCM7	Tubulin beta-8 chain	TUBB8	0.899295	0.148748	-0.0253451	0.107636	-0.191409	-0.235038	0.098446	0.113834	0.0511373	-0.0125819
O75820	O75820	Zinc finger protein 189	ZNF189	0.727929	0.148707	-0.39848	-0.269837	-0.475824	-0.259781	-0.309472	-0.328187	0.0416627	-0.213099
P31040	P31040	Succinate dehydrogenase [ubiquinone] flavoprotein subunit, mitochondrial	SDHA	0.285565	0.148566	-0.549172	-0.581248	0.178027	0.148879	-0.137462	-0.141199	0.0287591	0.0406509
O75449;Q9BW62	O75449;Q9BW62	Katanin p60 ATPase-containing subunit A1;Katanin p60 ATPase-containing subunit A-like 1	KATNA1;KATNAL1	0.440307	0.148506	-0.339941	-0.537197	-0.396449	-0.291152	-0.476773	-0.473867	-0.116087	0.096013
O96005	O96005	Cleft lip and palate transmembrane protein 1	CLPTM1	0.729026	0.14841	-0.221673	-0.142109	0.0836563	0.148261	0.205745	0.181302	0.0253821	0.0493473
P10768	P10768	S-formylglutathione hydrolase	ESD	1.80513	0.148287	-0.183457	-0.0193362	-0.0570976	-0.0567746	0.0855292	-0.00479346	0.0771333	0.118615
Q9Y5T5	Q9Y5T5	Ubiquitin carboxyl-terminal hydrolase 16	USP16	1.19097	0.148248	-0.215823	-0.00625187	-0.159303	-0.258204	0.0167036	0.0609734	-0.106827	-0.0174392
P49773	P49773	Histidine triad nucleotide-binding protein 1	HINT1	0.618392	0.148248	0.177854	0.393132	0.0125364	0.0162441	0.422769	0.416132	0.185276	0.168579
P04844	P04844	Dolichyl-diphosphooligosaccharide--protein glycosyltransferase subunit 2	RPN2	0.565626	0.148156	-0.334662	-0.184569	0.105644	0.125081	-0.0544563	0.0614728	0.157738	0.139361
P08195	P08195	4F2 cell-surface antigen heavy chain	SLC3A2	0.608941	0.148085	-0.253603	-0.358564	0.0752498	0.0915831	0.064919	0.0132879	0.05153	0.0172686
P31947	P31947	14-3-3 protein sigma	SFN	0.405618	0.147987	0.335839	0.37277	0.0137345	-0.0926038	0.618041	0.311198	0.129206	0.163242
Q7Z2E3	Q7Z2E3	Aprataxin	APTX	0.427643	0.147964	-0.272814	0.11853	-0.443186	-0.24081	0.0826993	0.134303	-0.237262	-0.226165
P12814;Q08043	P12814	Alpha-actinin-1	ACTN1	0.747214	0.147933	0.0935028	0.0684202	-0.119003	-0.148995	0.214081	0.282044	-0.00316314	-0.00730684
Q96DT5	Q96DT5	Dynein heavy chain 11, axonemal	DNAH11	0.317818	0.147858	-0.444608	-0.617053	-0.0342409	-0.360337	-0.36757	-0.480216	0.222719	-0.23974
P62241	P62241	40S ribosomal protein S8	RPS8	1.30431	0.147857	0.0139052	-0.0119007	-0.139379	-0.106721	0.100712	0.216604	0.012591	0.0174267
P10398;P04049;P15056	P10398;P04049;P15056	Serine/threonine-protein kinase A-Raf;RAF proto-oncogene serine/threonine-protein kinase;Serine/threonine-protein kinase B-raf	ARAF;RAF1;BRAF	0.674157	0.147846	-0.138436	-0.0568891	-0.166095	-0.402479	-0.226948	0.142404	-0.045409	-0.042563
O95721	O95721	Synaptosomal-associated protein 29	SNAP29	0.533663	0.147722	0.0923494	0.269406	-0.205859	-0.0424865	0.348543	0.270878	0.0554452	0.0294313
Q9UDY8	Q9UDY8	Mucosa-associated lymphoid tissue lymphoma translocation protein 1	MALT1	0.732618	0.147654	-0.348375	-0.177494	0.0816166	-0.101953	-0.0170036	0.109677	0.0408535	-0.0891172
Q99571	Q99571	P2X purinoceptor 4	P2RX4	0.338554	0.147531	-0.121678	-0.646865	-0.420014	0.0753512	-0.219912	-0.339092	0.105884	-0.0699599
O00468	O00468	Agrin;Agrin N-terminal 110 kDa subunit;Agrin C-terminal 110 kDa subunit;Agrin C-terminal 90 kDa fragment;Agrin C-terminal 22 kDa fragment	AGRN	0.91765	0.147307	-0.119099	-0.334698	-0.246491	0.033897	-0.0615305	0.00831517	-0.0171009	-0.00684571
P08138	P08138	Tumor necrosis factor receptor superfamily member 16	NGFR	1.25611	0.147208	-0.218321	-0.0245461	-0.206306	-0.314229	-0.0692762	-0.0119978	-0.0654818	-0.0278155
O00151	O00151	PDZ and LIM domain protein 1	PDLIM1	2.47769	0.147135	-0.146129	-0.125683	-0.206664	-0.224993	-0.0486445	0.030334	-0.061498	-0.0351209
Q9HBU6	Q9HBU6	Ethanolamine kinase 1	ETNK1	0.615306	0.14713	-0.452282	-0.423725	-0.391693	-0.300323	0.0321839	-0.496503	-0.233766	-0.281419
O75146	O75146	Huntingtin-interacting protein 1-related protein	HIP1R	0.319471	0.147102	0.0682272	-0.691159	-0.353114	-0.347371	0.00748197	-0.478473	0.00535581	-0.269374
Q9H939	Q9H939	Proline-serine-threonine phosphatase-interacting protein 2	PSTPIP2	0.285317	0.146999	0.116011	-0.496014	-0.328973	-0.126375	0.21454	-0.485374	-0.182477	0.205955
Q9UJ83	Q9UJ83	2-hydroxyacyl-CoA lyase 1	HACL1	0.778999	0.14686	-0.138645	-0.232802	-0.0832208	-0.108738	0.0660024	0.226394	-0.128838	-0.139524
Q9UP83	Q9UP83	Conserved oligomeric Golgi complex subunit 5	COG5	0.647474	0.146857	0.0439761	0.134243	-0.183269	-0.0873609	-0.02954	0.139669	0.0352777	0.349611
Q8TB72	Q8TB72	Pumilio homolog 2	PUM2	0.184172	0.146798	0.167235	-0.744034	0.328734	0.206063	0.281844	-0.429537	0.29599	0.396891
A1L0T0	A1L0T0	Acetolactate synthase-like protein	ILVBL	0.660534	0.14678	-0.184311	-0.294583	0.00116098	0.183043	0.108593	0.0966885	0.0636059	0.0235423
Q6ZVM7	Q6ZVM7	TOM1-like protein 2	TOM1L2	1.34086	0.146441	-0.0708917	-0.16755	-0.18538	-0.12962	-0.0103816	0.159721	-0.0384862	-0.0785328
Q9H2V7	Q9H2V7	Protein spinster homolog 1	SPNS1	0.831601	0.146281	-0.211112	-0.330912	-0.0758934	-0.185158	-0.260714	-0.0248249	0.0118101	0.0557749
Q8IWJ2	Q8IWJ2	GRIP and coiled-coil domain-containing protein 2	GCC2	1.0532	0.146221	-0.222375	-0.204129	-0.0779423	0.0836589	0.0649066	0.0017399	0.0500629	0.0473876
O15194	O15194	CTD small phosphatase-like protein	CTDSPL	0.319919	0.146156	-0.758765	-0.398171	0.0274954	-0.428454	-0.445166	-0.00716102	-0.118108	-0.402834
P61956	P61956	Small ubiquitin-related modifier 2	SUMO2	0.488379	0.146112	0.412289	0.382325	-0.0145627	-0.00496778	0.522579	0.308392	0.337738	0.19082
P27824;O14967	P27824	Calnexin	CANX	0.727535	0.14581	-0.129125	-0.0495117	0.200531	0.222573	0.288063	0.267998	0.115371	0.156275
P31930	P31930	Cytochrome b-c1 complex subunit 1, mitochondrial	UQCRC1	0.494206	0.14563	-0.12098	-0.32594	0.238229	0.187896	0.150592	0.186136	0.0969921	0.128004
A8MT70	A8MT70	Zinc finger B-box domain-containing protein 1	ZBBX	0.381156	0.145614	-0.347694	-0.734705	-0.151705	-0.333263	-0.34999	-0.444386	0.0734544	-0.263988
Q86V21	Q86V21	Acetoacetyl-CoA synthetase	AACS	0.946231	0.145576	-0.056591	-0.365728	-0.15908	-0.205796	0.0749543	-0.0685798	-0.0728218	-0.138442
Q14451	Q14451	Growth factor receptor-bound protein 7	GRB7	0.188583	0.145556	-0.589654	0.329942	0.0803755	-0.246885	0.708933	-0.123559	-0.12029	-0.309081
O75438	O75438	NADH dehydrogenase [ubiquinone] 1 beta subcomplex subunit 1	NDUFB1	0.365627	0.145486	-0.271158	-0.391276	0.275638	0.229507	0.0901948	0.159089	0.129644	0.0457248
Q13496	Q13496	Myotubularin	MTM1	0.276536	0.145452	0.39694	0.443284	-0.230511	-0.266213	0.465492	0.309385	0.148705	0.00172661
Q8N8R5	Q8N8R5	UPF0565 protein C2orf69	C2orf69	0.474081	0.145397	-0.191989	0.32474	-0.135358	-0.0670197	0.126691	0.331892	0.0798479	-0.0264696
Q96NB2	Q96NB2	Sideroflexin-2	SFXN2	0.392957	0.145144	-0.193566	-0.750006	-0.141442	-0.196143	-0.0923406	-0.382638	-0.0461502	-0.179452
Q9BTT4	Q9BTT4	Mediator of RNA polymerase II transcription subunit 10	MED10	0.212566	0.145128	0.161531	-0.822765	0.0233595	-0.0894805	-0.0449286	-0.43339	0.352549	-0.0210726
Q9NZJ9;Q96G61;Q8NFP7	Q9NZJ9	Diphosphoinositol polyphosphate phosphohydrolase 2	NUDT4	1.87579	0.144987	-0.332904	-0.202273	-0.190514	-0.13773	-0.0835579	-0.0581967	-0.0720888	-0.0696279
Q9H330	Q9H330	Transmembrane protein 245	TMEM245	0.85289	0.144887	-0.329026	-0.553261	-0.231937	-0.303806	-0.0877189	-0.171774	-0.305525	-0.273463
Q8NFQ8	Q8NFQ8	Torsin-1A-interacting protein 2	TOR1AIP2	0.452008	0.144719	-0.428694	-0.28885	0.0752764	0.145301	-0.0791782	0.0181833	0.0505394	0.0923665
Q9H9T3	Q9H9T3	Elongator complex protein 3	ELP3	1.46495	0.14461	-0.275589	-0.260895	-0.137631	-0.0566741	-0.0182474	-0.0283892	-0.0444385	-0.0612734
Q5UCC4	Q5UCC4	ER membrane protein complex subunit 10	EMC10	0.370515	0.144572	-0.446777	-0.499406	-0.0965242	0.0948098	-0.364643	-0.0373111	0.0359406	-0.00359701
P42765	P42765	3-ketoacyl-CoA thiolase, mitochondrial	ACAA2	0.741135	0.144486	-0.0328981	-0.0780119	0.306487	0.183061	0.237232	0.269008	0.294602	0.155741
Q15800	Q15800	Methylsterol monooxygenase 1	MSMO1	0.338814	0.144214	-0.53395	-0.995514	-0.330185	-0.507467	-0.235591	-0.72752	-0.291038	-0.536113
Q9H4H8	Q9H4H8	Protein FAM83D	FAM83D	0.752475	0.144196	-0.00855577	-0.413479	-0.256291	-0.257672	-0.034973	-0.20793	-0.0999105	-0.016399
P15880	P15880	40S ribosomal protein S2	RPS2	1.41473	0.144125	0.123675	0.105967	0.00427096	-0.000989191	0.270146	0.284295	0.11666	0.138321
P30154	P30154	Serine/threonine-protein phosphatase 2A 65 kDa regulatory subunit A beta isoform	PPP2R1B	0.569594	0.144119	0.0473776	-0.404379	-0.285386	-0.0521046	0.0231295	-0.18956	0.0735144	-0.0251016
Q8WZA0	Q8WZA0	Protein LZIC	LZIC	0.387687	0.144032	-0.0179073	-0.5581	-0.13256	-0.158018	0.128294	-0.392655	-0.0273646	0.00126905
P30046;A6NHG4	P30046;A6NHG4	D-dopachrome decarboxylase;D-dopachrome decarboxylase-like protein	DDT;DDTL	0.499058	0.143991	0.102023	0.364153	-0.190377	-0.111444	0.219571	0.295317	0.118916	0.106514
Q8TEQ8	Q8TEQ8	GPI ethanolamine phosphate transferase 3	PIGO	0.411956	0.143959	-0.311618	-0.300575	0.193482	0.135491	-0.0726084	0.267914	0.0855639	0.0117447
O95168	O95168	NADH dehydrogenase [ubiquinone] 1 beta subcomplex subunit 4	NDUFB4	0.462865	0.143932	-0.393471	-0.273865	0.123662	0.156814	0.0166127	0.0191414	0.0909264	0.0621868
Q96NY9	Q96NY9	Crossover junction endonuclease MUS81	MUS81	0.336041	0.14386	-0.426577	-0.577483	0.142981	-0.289782	-0.338258	-0.273081	-0.0342223	0.0701411
A6NDG6	A6NDG6	Phosphoglycolate phosphatase	PGP	0.567412	0.143804	-0.230026	-0.574383	-0.112546	-0.223849	-0.12261	-0.321589	-0.0967619	-0.0246256
Q8WV60	Q8WV60	Pentatricopeptide repeat-containing protein 2, mitochondrial	PTCD2	0.364852	0.143547	-0.00306118	-0.425555	-0.432458	-0.147206	-0.243327	0.284436	-0.180183	-0.295017
Q9UGV2	Q9UGV2	Protein NDRG3	NDRG3	1.14865	0.143537	0.0904345	0.149448	-0.0451006	0.0857317	0.275777	0.323415	0.110064	0.145406
P39210	P39210	Protein Mpv17	MPV17	0.471587	0.143283	-0.282574	-0.207512	-0.0958884	-0.303478	0.0648705	-0.31001	0.212088	-0.283269
P36871	P36871	Phosphoglucomutase-1	PGM1	0.646875	0.143175	0.0195814	0.00283068	-0.411364	-0.224923	0.0484583	0.0222149	-0.047004	-0.0648429
Q9Y5J6	Q9Y5J6	Mitochondrial import inner membrane translocase subunit Tim10 B	TIMM10B	0.151244	0.143085	-0.298534	-1.22166	0.178346	0.241579	-0.440272	-0.246794	0.0552374	0.103896
Q9BQE5	Q9BQE5	Apolipoprotein L2	APOL2	0.291642	0.143065	-0.533188	-0.728336	-0.0784305	-0.0134856	-0.308439	-0.443849	-0.0188591	-0.0100333
Q8WUK0	Q8WUK0	Phosphatidylglycerophosphatase and protein-tyrosine phosphatase 1	PTPMT1	0.470917	0.142976	-0.235304	-0.598534	-0.0574844	-0.0411226	-0.13493	-0.158069	0.0445991	-0.11214
P61224;A6NIZ1	P61224;A6NIZ1	Ras-related protein Rap-1b;Ras-related protein Rap-1b-like protein	RAP1B	1.26671	0.142848	-0.154586	-0.0153108	0.0915325	0.0874861	0.139107	0.189126	0.132205	0.120074
Q8IVD9	Q8IVD9	NudC domain-containing protein 3	NUDCD3	0.832581	0.14284	0.0627823	-0.237519	-0.292656	-0.263728	-0.100702	-0.0326908	-0.0382372	0.011869
Q13315	Q13315	Serine-protein kinase ATM	ATM	0.965891	0.142832	-0.0723982	-0.380764	-0.176309	-0.169809	-0.15262	-0.0638661	0.038475	-0.0499418
Q9UJ41	Q9UJ41	Rab5 GDP/GTP exchange factor	RABGEF1	0.31833	0.142827	-0.427199	0.169424	-0.30691	-0.516219	-0.375843	0.137614	-0.0333517	-0.238013
Q5JTV8	Q5JTV8	Torsin-1A-interacting protein 1	TOR1AIP1	0.576441	0.142799	-0.276831	-0.221473	0.172185	0.12672	0.0954766	0.0768991	0.0878507	0.111572
Q53R41	Q53R41	FAST kinase domain-containing protein 1	FASTKD1	0.648378	0.142642	-0.302242	0.160449	0.0504052	0.0332013	0.0912901	0.228144	0.101778	0.0911695
O95363	O95363	Phenylalanine--tRNA ligase, mitochondrial	FARS2	0.711851	0.142629	-0.165806	-0.275708	0.142387	0.0204692	0.0335483	0.0602468	0.0424321	0.155631
Q96BD0	Q96BD0	Solute carrier organic anion transporter family member 4A1	SLCO4A1	0.441373	0.142461	-0.371744	-0.373369	-0.0326154	0.0599246	-0.27652	0.14029	-0.060697	0.0489664
P51452	P51452	Dual specificity protein phosphatase 3	DUSP3	1.46892	0.142262	-0.146958	-0.211507	-0.0515103	-0.126909	0.0598895	0.0926391	-0.0481777	-0.0721866
P21964	P21964	Catechol O-methyltransferase	COMT	0.413334	0.142018	-0.398009	-0.275407	0.0330116	0.0433025	-0.152252	-0.173719	0.274498	0.0224419
P27361	P27361	Mitogen-activated protein kinase 3	MAPK3	0.678723	0.141957	-0.0864027	0.106885	-0.289235	-0.329386	-0.0177738	-0.0023554	0.0137631	-0.0239451
Q6SPF0	Q6SPF0	Atherin	SAMD1	0.497585	0.141878	-0.198989	-0.485123	-0.0908546	-0.184268	-0.0413801	-0.380236	-0.0491895	0.0790818
Q9BRQ3	Q9BRQ3	Nucleoside diphosphate-linked moiety X motif 22	NUDT22	0.766205	0.141761	-0.425044	-0.180956	-0.259086	-0.319211	-0.356155	-0.0116965	-0.0731601	-0.176241
P30520	P30520	Adenylosuccinate synthetase isozyme 2	ADSS	1.10964	0.141715	-0.231499	-0.369207	-0.180822	-0.270637	-0.1803	-0.239129	-0.0582329	-0.00764319
Q7Z7H8	Q7Z7H8	39S ribosomal protein L10, mitochondrial	MRPL10	0.584143	0.141425	0.0312885	-0.261396	-0.154149	0.17952	0.143316	-0.0758096	0.191271	0.102186
P18084	P18084	Integrin beta-5	ITGB5	0.631599	0.141415	-0.261629	-0.348336	0.0175857	-0.00403866	0.116328	0.0503451	-0.110912	-0.0865191
Q86Y39	Q86Y39	NADH dehydrogenase [ubiquinone] 1 alpha subcomplex subunit 11	NDUFA11	0.36356	0.141397	-0.0939492	-0.0276032	0.408851	0.134366	0.0348548	0.0269829	0.4242	0.501213
Q9HCG8	Q9HCG8	Pre-mRNA-splicing factor CWC22 homolog	CWC22	0.524361	0.141185	0.0879526	0.0385093	-0.226374	0.00321793	0.263245	0.184196	-0.187543	0.208146
Q8IZ69	Q8IZ69	tRNA (uracil-5-)-methyltransferase homolog A	TRMT2A	0.263997	0.141002	0.0144976	-0.524174	0.274172	-0.0826745	0.0566452	-0.285384	0.417194	0.0573756
Q9Y5V0	Q9Y5V0	Zinc finger protein 706	ZNF706	0.576364	0.140788	-0.390331	-0.664657	-0.289779	-0.512818	-0.377757	-0.433907	-0.0824154	-0.400355
Q9BX40	Q9BX40	Protein LSM14 homolog B	LSM14B	0.738921	0.140746	0.0359617	0.05611	-0.186067	-0.107191	0.158022	0.26243	-0.00342375	-0.0552292
P09758	P09758	Tumor-associated calcium signal transducer 2	TACSTD2	1.05979	0.140688	0.0661168	0.0600569	-0.0399384	0.115468	0.364596	0.182454	0.123566	0.0938372
Q96SK2	Q96SK2	Transmembrane protein 209	TMEM209	0.248437	0.140621	-0.612174	-0.400416	0.254792	0.11821	-0.302561	0.00674647	0.188165	0.0305439
Q93050	Q93050	V-type proton ATPase 116 kDa subunit a isoform 1	ATP6V0A1	0.271268	0.140621	0.260629	-0.595373	0.17094	0.0273862	0.274074	-0.154327	0.127574	0.178745
P61225	P61225	Ras-related protein Rap-2b	RAP2B	0.965243	0.140385	-0.132748	-0.262194	0.0100974	0.036689	0.0966767	0.103165	-0.00577101	0.0193127
Q96J02;Q9H0M0	Q96J02	E3 ubiquitin-protein ligase Itchy homolog	ITCH	2.3787	0.140294	-0.25933	-0.132636	-0.239151	-0.220981	-0.0583977	-0.0799509	-0.108841	-0.0437331
Q9Y6I3	Q9Y6I3	Epsin-1	EPN1	0.415715	0.140115	0.0234752	-0.0654927	-0.264221	-0.596556	0.0151071	0.0140125	-0.173893	-0.197563
P62937;P0DN26;A0A0B4J2A2;A0A075B759;Q9Y536;F5H284;P0DN37	P62937	Peptidyl-prolyl cis-trans isomerase A;Peptidyl-prolyl cis-trans isomerase A, N-terminally processed	PPIA	0.694416	0.139775	0.256948	0.250077	-0.048509	-0.0722235	0.317681	0.274348	0.163958	0.189408
Q96GD4	Q96GD4	Aurora kinase B	AURKB	0.395307	0.139664	0.0736158	0.00244206	-0.276291	-0.527587	0.130297	-0.21056	-0.00761913	-0.0812833
P49918	P49918	Cyclin-dependent kinase inhibitor 1C	CDKN1C	0.567711	0.139581	-0.105948	0.0645422	-0.02903	0.0695173	-0.0651092	0.407654	0.21207	0.00279004
P36957	P36957	Dihydrolipoyllysine-residue succinyltransferase component of 2-oxoglutarate dehydrogenase complex, mitochondrial	DLST	0.402568	0.139525	-0.35016	-0.37922	0.155922	0.114757	-0.0694302	-0.0477142	0.110657	0.105885
O15160	O15160	DNA-directed RNA polymerases I and III subunit RPAC1	POLR1C	0.640301	0.139294	-0.184713	-0.340608	0.00313054	-0.0285768	0.082527	0.11097	0.00141888	-0.188508
P53041	P53041	Serine/threonine-protein phosphatase 5	PPP5C	0.455734	0.13915	0.0721921	0.0806507	-0.095825	-0.225802	0.437007	0.0212589	-0.0869946	0.016543
O60573	O60573	Eukaryotic translation initiation factor 4E type 2	EIF4E2	0.628003	0.139091	-0.041939	0.100427	-0.310764	-0.19478	0.0804991	0.149289	-0.105848	-0.014631
O75083	O75083	WD repeat-containing protein 1	WDR1	2.04671	0.138999	-0.0151643	-0.0585581	-0.0894818	-0.12698	0.100159	-0.00969644	0.0603587	0.11499
Q15276	Q15276	Rab GTPase-binding effector protein 1	RABEP1	0.385494	0.138988	-0.104872	-0.607012	-0.125295	-0.135563	-0.0431071	-0.399523	-0.0225048	0.0483446
Q15738	Q15738	Sterol-4-alpha-carboxylate 3-dehydrogenase, decarboxylating	NSDHL	0.721605	0.138628	-0.191116	-0.247484	0.0357024	-0.125246	0.213737	-0.0317819	-0.0467887	-0.108797
Q96N67;Q96HP0	Q96N67	Dedicator of cytokinesis protein 7	DOCK7	2.99633	0.138622	-0.0202655	-0.0942611	-0.0703363	-0.0831514	0.0837826	0.0749903	0.102812	0.0248901
Q9BTE6	Q9BTE6	Alanyl-tRNA editing protein Aarsd1	AARSD1	0.370306	0.138569	-0.0133778	0.220197	0.0251961	-0.0561868	0.0887033	0.626882	0.0524681	-0.0379496
Q8IWT6	Q8IWT6	Volume-regulated anion channel subunit LRRC8A	LRRC8A	0.609201	0.138466	-0.379218	-0.362522	0.00174237	-0.00555376	-0.0609169	-0.00158487	-0.0657497	-0.063435
O95613	O95613	Pericentrin	PCNT	0.232797	0.138334	-0.237521	-0.72983	0.185347	-0.13613	0.288712	-0.406671	-0.0423914	-0.20445
Q6UWP2	Q6UWP2	Dehydrogenase/reductase SDR family member 11	DHRS11	0.368837	0.138295	0.163984	-0.474916	-0.269528	-0.152489	0.0849079	-0.313319	-0.0248445	0.0734862
Q15477	Q15477	Helicase SKI2W	SKIV2L	0.582328	0.137908	-0.040333	0.132034	-0.0913152	-0.383171	0.0683617	0.112476	-0.0262243	0.0142355
Q6P087	Q6P087	RNA pseudouridylate synthase domain-containing protein 3	RPUSD3	0.377256	0.137866	-0.348466	-0.077979	0.0260625	0.0994392	-0.292597	0.136223	0.111031	0.295866
O60232	O60232	Sjoegren syndrome/scleroderma autoantigen 1	SSSCA1	0.298344	0.137665	-0.470467	-0.575178	-0.53482	0.0604075	-0.381705	-0.384957	-0.330156	0.12742
O75027	O75027	ATP-binding cassette sub-family B member 7, mitochondrial	ABCB7	0.606867	0.137508	-0.146546	-0.339548	0.131492	0.0434355	-0.00897469	0.088113	0.0750109	0.0847142
Q9NYZ1;Q96ET8	Q9NYZ1;Q96ET8	Golgi apparatus membrane protein TVP23 homolog B;Golgi apparatus membrane protein TVP23 homolog C	TVP23B;TVP23C	0.932687	0.137335	-0.540816	-0.55426	-0.326735	-0.328655	-0.309283	-0.392039	-0.197546	-0.302258
Q96CB9	Q96CB9	5-methylcytosine rRNA methyltransferase NSUN4	NSUN4	0.24973	0.137178	-0.38731	-0.668711	-0.429458	0.180262	-0.353265	-0.457811	0.129569	-0.0749978
Q6P1N9	Q6P1N9	Putative deoxyribonuclease TATDN1	TATDN1	0.761982	0.136482	-0.157322	-0.170949	-0.252016	-0.238989	-0.322897	0.0252238	0.00291429	0.0214123
Q96N66	Q96N66	Lysophospholipid acyltransferase 7	MBOAT7	0.356727	0.136442	-0.365741	-0.495715	0.154753	0.0719948	0.0153178	0.000127725	0.0341898	-0.138574
Q9BW91	Q9BW91	ADP-ribose pyrophosphatase, mitochondrial	NUDT9	0.260878	0.136432	-0.406042	0.0494227	0.0535569	-0.328635	-0.373658	0.381789	0.160711	-0.25481
Q9Y2R0	Q9Y2R0	Cytochrome c oxidase assembly factor 3 homolog, mitochondrial	COA3	0.574131	0.136403	0.00426978	-0.00426108	0.236776	0.210942	0.164512	0.197945	0.115669	0.515214
P13639	P13639	Elongation factor 2	EEF2	1.32537	0.136401	0.0258298	0.0590436	-0.118051	-0.0879773	0.111749	0.200301	0.0589513	0.0534482
P46379	P46379	Large proline-rich protein BAG6	BAG6	0.713139	0.136339	-0.218719	-0.257848	-0.0837629	-0.148942	-0.273627	0.127758	0.0201666	-0.0382119
Q16787	Q16787	Laminin subunit alpha-3	LAMA3	0.485749	0.136257	-0.143529	-0.410147	0.0420521	0.0802554	0.0538066	-0.101986	-0.0235111	0.185351
Q9NQP4	Q9NQP4	Prefoldin subunit 4	PFDN4	0.335728	0.136	0.119188	0.322746	-0.0477067	-0.462696	0.192944	0.114096	-0.00935063	0.177843
O75787	O75787	Renin receptor	ATP6AP2	0.932128	0.135809	-0.0328241	-0.253899	0.044247	0.00148995	0.127312	0.135704	0.0357432	0.0034925
P48739	P48739	Phosphatidylinositol transfer protein beta isoform	PITPNB	0.733777	0.13525	0.0313973	-0.080602	-0.14636	-0.10291	-0.0588399	0.296322	-0.0417781	0.0468221
O60762	O60762	Dolichol-phosphate mannosyltransferase subunit 1	DPM1	0.822941	0.135206	-0.144206	-0.184744	0.109143	0.060276	0.0465839	0.204952	0.0514474	0.0783096
Q14728	Q14728	Major facilitator superfamily domain-containing protein 10	MFSD10	0.25864	0.135088	-0.524636	-0.6216	0.21552	0.0703686	-0.119716	-0.173749	0.0229228	-0.0494542
Q8WW59	Q8WW59	SPRY domain-containing protein 4	SPRYD4	1.93188	0.135025	-0.0235264	0.0183356	0.0332466	-0.0375849	0.227359	0.125817	0.0681711	0.109223
Q92504	Q92504	Zinc transporter SLC39A7	SLC39A7	0.355218	0.134931	-0.345727	-0.479388	-0.00957917	-0.306601	0.0363229	-0.442711	0.099803	-0.294986
Q03154	Q03154	Aminoacylase-1	ACY1	1.07765	0.134895	-0.0970367	-0.289199	-0.141387	-0.11693	0.0653079	-0.157269	0.0223772	-0.0353874
P36873	P36873	Serine/threonine-protein phosphatase PP1-gamma catalytic subunit	PPP1CC	1.59317	0.134751	-0.133516	-0.137437	-0.0618229	-0.054858	-0.031087	0.152115	0.00596726	0.0243738
P25398	P25398	40S ribosomal protein S12	RPS12	0.569464	0.134343	0.329613	0.315441	-0.0312153	-0.024112	0.383364	0.322964	0.236732	0.184039
Q96RL7	Q96RL7	Vacuolar protein sorting-associated protein 13A	VPS13A	0.418278	0.134251	0.151774	-0.132899	0.161939	-0.0264612	0.285441	0.0117938	0.462902	-0.0687792
Q9UJZ1	Q9UJZ1	Stomatin-like protein 2, mitochondrial	STOML2	0.433651	0.134185	-0.165015	-0.292998	0.191899	0.181215	0.276918	-0.0296835	0.0942219	0.110385
Q8TCS8	Q8TCS8	Polyribonucleotide nucleotidyltransferase 1, mitochondrial	PNPT1	0.655617	0.133964	-0.0815254	-0.189239	0.19097	0.176157	0.158002	0.2252	0.101501	0.147517
Q13885	Q13885	Tubulin beta-2A chain	TUBB2A	1.94313	0.133935	-0.0908626	-0.0677852	-0.105924	-0.155268	0.0969177	-0.0522094	0.0108528	0.0603386
O15047	O15047	Histone-lysine N-methyltransferase SETD1A	SETD1A	0.209109	0.133854	0.204254	-0.680003	-0.155831	-0.281481	0.318939	-0.476959	0.0643742	-0.283997
Q96K37	Q96K37	Solute carrier family 35 member E1	SLC35E1	0.482418	0.133786	-0.395384	-0.556604	-0.391166	-0.124651	-0.0219832	-0.454311	-0.250293	-0.206074
Q9Y6X5;Q6UWV6	Q9Y6X5	Bis(5-adenosyl)-triphosphatase ENPP4	ENPP4	1.00787	0.133729	-0.0394273	-0.211778	-0.0205387	0.0967153	0.111857	0.107894	0.0154675	0.124667
Q5R372	Q5R372	Rab GTPase-activating protein 1-like	RABGAP1L	0.24098	0.133319	0.0517061	0.248309	-0.0854429	-0.381844	-0.0200911	0.563024	0.128642	-0.305573
Q9Y5S1	Q9Y5S1	Transient receptor potential cation channel subfamily V member 2	TRPV2	0.508239	0.133149	-0.0794393	-0.240816	0.295814	0.0761088	0.208534	0.060656	0.207001	0.108072
P53701	P53701	Cytochrome c-type heme lyase	HCCS	0.412221	0.132956	-0.310875	-0.409361	0.117763	0.107248	-0.0317039	-0.0701872	0.0847647	0.0537279
Q9UHV9	Q9UHV9	Prefoldin subunit 2	PFDN2	0.866945	0.132672	-0.239788	-0.07586	0.0225294	0.0402464	0.195592	0.0477967	0.0170488	0.0173799
O15525;O60675	O15525;O60675	Transcription factor MafG;Transcription factor MafK	MAFG;MAFK	0.554665	0.132608	-0.385162	-0.471629	-0.137207	-0.0940566	-0.224257	-0.266787	-0.0484998	-0.0180797
P49914	P49914	5-formyltetrahydrofolate cyclo-ligase	MTHFS	0.179518	0.132345	-0.373017	-0.519611	0.147008	0.154553	-0.284914	-0.471558	0.147114	0.547673
Q13442	Q13442	28 kDa heat- and acid-stable phosphoprotein	PDAP1	0.499118	0.132305	0.399837	0.374029	0.00751578	-0.049293	0.310088	0.29888	0.387273	0.265068
P23786	P23786	Carnitine O-palmitoyltransferase 2, mitochondrial	CPT2	0.421504	0.132302	-0.338582	-0.346686	0.136554	0.142164	0.0345599	0.0424444	0.032322	0.0133323
Q8IZ83	Q8IZ83	Aldehyde dehydrogenase family 16 member A1	ALDH16A1	1.07757	0.132269	-0.316077	-0.0450779	-0.216818	-0.123819	-0.0900382	-0.00651953	0.00749715	-0.0836558
Q9H974	Q9H974	Queuine tRNA-ribosyltransferase subunit QTRTD1	QTRTD1	1.09577	0.132223	-0.180865	-0.214412	-0.0510636	0.0244583	-0.0324794	0.0774109	-0.0134479	0.0755235
Q96KG9	Q96KG9	N-terminal kinase-like protein	SCYL1	0.916091	0.132017	0.0313794	-0.0460784	-0.0600487	-0.296789	0.0316554	0.00251253	0.0896592	0.0327037
Q6ZMZ3	Q6ZMZ3	Nesprin-3	SYNE3	0.988586	0.131989	-0.191093	-0.410453	-0.127923	-0.218551	-0.0469234	-0.191595	-0.0713695	-0.110175
P56945	P56945	Breast cancer anti-estrogen resistance protein 1	BCAR1	0.387365	0.131923	-0.0689589	-0.5344	-0.136413	-0.324974	0.0217146	-0.424482	0.0264364	-0.160723
Q9H0U6	Q9H0U6	39S ribosomal protein L18, mitochondrial	MRPL18	0.272556	0.131918	-0.338572	-0.287098	0.163126	0.0908914	-0.249193	0.394918	0.192611	-0.182317
P24592	P24592	Insulin-like growth factor-binding protein 6	IGFBP6	0.321909	0.131825	-0.0878432	-0.511731	-0.594215	-0.429992	0.0978703	-0.419793	-0.50614	-0.268418
Q6DKI1	Q6DKI1	60S ribosomal protein L7-like 1	RPL7L1	0.52946	0.131807	-0.236712	-0.244969	0.129052	0.175378	0.0449559	0.0936312	0.0873954	0.123994
O43772	O43772	Mitochondrial carnitine/acylcarnitine carrier protein	SLC25A20	0.319773	0.131424	-0.399049	-0.16036	0.252814	0.189765	-0.109018	0.292049	0.0869636	0.13887
Q12974;Q93096	Q12974;Q93096	Protein tyrosine phosphatase type IVA 2;Protein tyrosine phosphatase type IVA 1	PTP4A2;PTP4A1	0.269029	0.131291	-0.00795281	-0.525245	-0.0133617	-0.339587	-0.00525754	-0.550488	0.121767	0.0729953
Q9UBB5	Q9UBB5	Methyl-CpG-binding domain protein 2	MBD2	0.333326	0.131228	-0.132879	-0.640736	-0.22598	-0.492116	-0.225014	-0.577638	-0.0148643	-0.149283
Q9H147	Q9H147	Deoxynucleotidyltransferase terminal-interacting protein 1	DNTTIP1	0.155012	0.131228	-0.856087	-1.13286	0.0726024	-0.120399	-0.518233	-0.726285	-0.173836	-0.0934834
O95372	O95372	Acyl-protein thioesterase 2	LYPLA2	0.597615	0.131068	0.157436	0.196128	-0.0282238	-0.149954	0.219777	0.337136	0.0777898	0.0649588
Q86XL3	Q86XL3	Ankyrin repeat and LEM domain-containing protein 2	ANKLE2	0.428374	0.131022	-0.384051	-0.642983	-0.0239036	-0.347288	-0.174774	-0.311783	-0.101195	-0.286386
Q9C0D5	Q9C0D5	Protein TANC1	TANC1	0.437438	0.131014	-0.505564	-0.463127	-0.0972224	-0.338035	0.00577384	-0.447092	-0.144552	-0.294023
Q15904	Q15904	V-type proton ATPase subunit S1	ATP6AP1	0.275468	0.131008	-0.700354	-0.544115	-0.00560494	0.0536021	-0.210599	-0.268109	-0.17149	-0.0222414
P18124	P18124	60S ribosomal protein L7	RPL7	1.95535	0.130934	0.0785632	0.0710701	-0.00941133	0.0569956	0.217655	0.2446	0.12125	0.137448
Q71RC2	Q71RC2	La-related protein 4	LARP4	1.6004	0.130927	-0.0422718	-0.018791	-0.00383832	-0.0353911	0.146791	0.19393	0.0900285	-0.00733153
Q9Y6Q5	Q9Y6Q5	AP-1 complex subunit mu-2	AP1M2	0.569327	0.130923	0.118676	-0.108499	-0.291997	-0.245255	0.0915413	0.0990558	-0.0861226	-0.107856
Q96CT7	Q96CT7	Coiled-coil domain-containing protein 124	CCDC124	0.397983	0.130843	-0.275548	-0.515097	-0.28955	0.0383119	-0.182256	-0.358303	-0.00617673	0.028224
Q9HA64	Q9HA64	Ketosamine-3-kinase	FN3KRP	0.267644	0.130597	0.164757	-0.803229	-0.244604	-0.190688	-0.185332	-0.0935267	-0.122371	-0.150145
Q9BW85	Q9BW85	Coiled-coil domain-containing protein 94	CCDC94	0.386397	0.130485	-0.359308	-0.288345	0.0265857	-0.24411	-0.10644	-0.118891	0.235284	-0.353192
P04062	P04062	Glucosylceramidase	GBA	1.26241	0.130194	0.0774008	-0.12109	0.0706993	-0.0518561	0.0759618	0.189758	0.136138	0.094072
Q96KN1	Q96KN1	Protein FAM84B	FAM84B	0.294261	0.130136	-0.445152	-0.647272	-0.0538198	-0.0540134	-0.376018	-0.345932	0.000118688	0.0421183
P12235	P12235	ADP/ATP translocase 1	SLC25A4	0.548822	0.129737	-0.334809	-0.172882	0.11082	0.0886506	-0.0148503	0.0557814	0.0857581	0.0840413
O75815	O75815	Breast cancer anti-estrogen resistance protein 3	BCAR3	0.397958	0.129688	-0.289559	-0.596298	-0.311002	-0.0516894	-0.0304423	-0.381595	-0.287438	-0.0303227
Q9Y5K6	Q9Y5K6	CD2-associated protein	CD2AP	1.57696	0.129401	0.00496358	-0.0576245	-0.160417	-0.127772	0.0881216	0.00531171	-0.00126541	0.0845881
Q9Y3A5	Q9Y3A5	Ribosome maturation protein SBDS	SBDS	0.940608	0.129328	0.107263	0.0810724	-0.123703	-0.0957117	0.16283	0.205302	0.068034	0.0500683
Q13546	Q13546	Receptor-interacting serine/threonine-protein kinase 1	RIPK1	0.48434	0.129123	-0.284738	-0.15167	-0.081326	-0.253629	-0.0733124	0.233554	-0.10686	-0.308251
Q9Y613	Q9Y613	FH1/FH2 domain-containing protein 1	FHOD1	0.494314	0.128983	-0.53223	-0.596268	-0.104863	-0.432282	-0.341048	-0.370178	-0.155565	-0.282921
Q5T6V5	Q5T6V5	UPF0553 protein C9orf64	C9orf64	0.381367	0.128821	0.0110996	-0.420721	-0.289147	0.0357146	-0.0209628	-0.296881	0.0115009	0.158573
Q9UID3	Q9UID3	Vacuolar protein sorting-associated protein 51 homolog	VPS51	0.499747	0.128788	0.00191504	-0.170704	-0.476748	0.00495516	-0.0336994	0.0572513	-0.0992342	-0.049748
Q9BZE9	Q9BZE9	Tether containing UBX domain for GLUT4	ASPSCR1	0.299872	0.128708	-0.448179	0	0.0702897	0.0205657	-0.336607	0.116725	0.294406	0.0829857
P08865	P08865	40S ribosomal protein SA	RPSA	0.705562	0.128628	0.176418	0.0977225	-0.132884	-0.187481	0.138971	0.118969	0.122414	0.0879321
P55201	P55201	Peregrin	BRPF1	0.815649	0.128616	-0.477509	-0.603531	-0.38763	-0.391708	-0.335322	-0.502517	-0.220384	-0.287694
P39656	P39656	Dolichyl-diphosphooligosaccharide--protein glycosyltransferase 48 kDa subunit	DDOST	0.659218	0.128419	-0.164824	-0.186085	0.14111	0.145854	0.159822	0.0960539	0.106648	0.0872057
Q92575	Q92575	UBX domain-containing protein 4	UBXN4	1.24052	0.128367	-0.00037992	-0.0943796	-0.242567	-0.0331442	0.00541945	0.0536802	0.0496039	0.0342934
Q9NVI7;Q5T2N8	Q9NVI7	ATPase family AAA domain-containing protein 3A	ATAD3A	0.36647	0.128287	-0.369857	-0.314916	0.18384	0.166081	-0.0189462	0.0383178	0.0695639	0.0893618
Q9GZQ3	Q9GZQ3	COMM domain-containing protein 5	COMMD5	0.45749	0.128239	-0.0513268	-0.50009	-0.360077	-0.279953	-0.276253	0.0818396	-0.250517	-0.233558
Q9HB07	Q9HB07	UPF0160 protein MYG1, mitochondrial	C12orf10	0.863663	0.128224	0.0927767	-0.0684505	-0.172606	-0.0816925	0.218525	0.0484456	0.0181463	-0.00219265
O00214	O00214	Galectin-8	LGALS8	1.25939	0.128177	-0.200231	-0.0684604	-0.0460496	-0.133401	0.021682	0.122832	-0.00316748	-0.0767799
Q5W0Z9	Q5W0Z9	Probable palmitoyltransferase ZDHHC20	ZDHHC20	1.44203	0.128059	-0.130219	-0.128217	0.0143872	0.000697501	0.136119	0.0794023	0.0378668	0.0154954
Q8N6H7	Q8N6H7	ADP-ribosylation factor GTPase-activating protein 2	ARFGAP2	2.44586	0.127599	-0.0464	-0.0132349	0.0367171	-0.000988204	0.133343	0.165306	0.125574	0.0622667
O14964	O14964	Hepatocyte growth factor-regulated tyrosine kinase substrate	HGS	1.24696	0.127591	-0.0396609	-0.0489431	-0.241407	-0.0942157	-0.0311189	0.0840168	-0.0176854	0.0509269
Q86VM9	Q86VM9	Zinc finger CCCH domain-containing protein 18	ZC3H18	0.290943	0.127381	-0.131529	-0.577035	0.0361979	-0.0152823	0.164039	-0.383514	0.0220662	0.0192834
Q9NTK5	Q9NTK5	Obg-like ATPase 1	OLA1	0.957241	0.127362	0.129384	0.192112	-0.0568129	0.00577085	0.223711	0.263147	0.0884472	0.204599
Q8N5M1	Q8N5M1	ATP synthase mitochondrial F1 complex assembly factor 2	ATPAF2	0.257415	0.127192	0.0180384	0.020018	0.101406	-0.228238	0.0561841	0.637438	-0.0196038	-0.254026
Q13137	Q13137	Calcium-binding and coiled-coil domain-containing protein 2	CALCOCO2	0.327152	0.127095	0.0975282	-0.523324	-0.218124	-0.273462	-0.0418256	-0.32758	-0.198711	0.159115
Q9GZZ9	Q9GZZ9	Ubiquitin-like modifier-activating enzyme 5	UBA5	1.12064	0.126942	-0.131561	0.0193266	-0.0225879	-0.113711	0.134918	0.144962	0.0330566	-0.0537008
P51570	P51570	Galactokinase	GALK1	0.698624	0.126888	-0.227769	-0.325104	-0.0381171	-0.0471513	0.0452733	-0.186015	0.0315512	-0.021399
P51149	P51149	Ras-related protein Rab-7a	RAB7A	0.573732	0.12683	-0.180288	-0.225162	0.113523	0.174712	0.14669	0.0415941	0.0935229	0.1083
Q9UJX3	Q9UJX3	Anaphase-promoting complex subunit 7	ANAPC7	1.02417	0.126818	-0.100179	-0.0649983	-0.151551	0.033665	-0.0175273	-0.0201494	0.0665422	0.195343
Q9NWU1	Q9NWU1	3-oxoacyl-[acyl-carrier-protein] synthase, mitochondrial	OXSM	0.490901	0.126696	-0.0620284	-0.208915	0.235126	0.234317	0.0704986	0.224331	0.165853	0.2446
Q96SZ6	Q96SZ6	CDK5 regulatory subunit-associated protein 1	CDK5RAP1	0.497529	0.126617	-0.319028	-0.0127539	0.10562	0.0801236	-0.0266256	0.0820534	0.03713	0.267873
Q9Y6C9	Q9Y6C9	Mitochondrial carrier homolog 2	MTCH2	0.505107	0.126545	-0.196951	-0.214109	0.183978	0.188339	0.174199	0.103821	0.0873902	0.102029
P54277	P54277	PMS1 protein homolog 1	PMS1	0.365776	0.126533	-0.017027	-0.566168	-0.468186	-0.311012	0.0398078	-0.383009	-0.252189	-0.26087
Q32M84	Q32M84	BTB/POZ domain-containing protein 16	BTBD16	0.262592	0.126498	-0.0466421	-0.766027	-0.267425	-0.252791	-0.156585	-0.516628	-0.246172	0.0924904
P54278;Q13401;Q13670;A4D2B8	P54278	Mismatch repair endonuclease PMS2	PMS2	0.351725	0.126239	-0.0428039	-0.300564	0.0302184	-0.406935	0.101133	-0.255765	0.18333	-0.243828
Q9BRP8	Q9BRP8	Partner of Y14 and mago	WIBG	0.367832	0.126232	-0.518873	-0.536543	-0.199383	-0.266003	-0.368879	-0.516568	0.0414944	-0.171922
Q9H5V9	Q9H5V9	UPF0428 protein CXorf56	CXorf56	0.244689	0.126211	-0.0562202	-0.056717	-0.232206	-0.387387	-0.186373	0.519595	-0.246391	-0.314516
Q8N680	Q8N680	Zinc finger and BTB domain-containing protein 2	ZBTB2	0.253222	0.126099	-0.457505	-0.499755	-0.0607832	-0.237877	-0.417693	-0.546893	0.197791	0.0152719
P50579	P50579	Methionine aminopeptidase 2	METAP2	0.581143	0.125716	0.118668	-0.108661	-0.134686	-0.224215	0.206616	-0.10898	0.0983969	-0.0420633
Q16774	Q16774	Guanylate kinase	GUK1	0.413627	0.125673	-0.114205	-0.202447	0.247345	0.116346	0.258527	-0.0862132	0.28514	0.0922767
Q9HCC0	Q9HCC0	Methylcrotonoyl-CoA carboxylase beta chain, mitochondrial	MCCC2	0.571804	0.125574	-0.149733	-0.202182	0.168941	0.162915	0.139963	0.0400151	0.152427	0.149832
Q9BR61	Q9BR61	Acyl-CoA-binding domain-containing protein 6	ACBD6	0.553265	0.125558	-0.182435	0.00855762	-0.334647	-0.0735783	0.136112	0.0796823	-0.170257	-0.125409
Q15181	Q15181	Inorganic pyrophosphatase	PPA1	0.503554	0.12555	0.307889	0.324668	-0.0123397	0.00651399	0.414519	0.375175	0.132666	0.206572
Q9Y305	Q9Y305	Acyl-coenzyme A thioesterase 9, mitochondrial	ACOT9	0.619533	0.125506	-0.290958	-0.181345	0.0613509	0.0785409	-0.0426836	0.0946406	0.0796329	0.0380233
P53602	P53602	Diphosphomevalonate decarboxylase	MVD	0.796866	0.125502	-0.554261	-0.521077	-0.266426	-0.42745	-0.248812	-0.354385	-0.239835	-0.424174
O75586	O75586	Mediator of RNA polymerase II transcription subunit 6	MED6	0.312289	0.125424	-0.377419	-0.473596	-0.376275	0.179659	-0.26202	-0.276636	-0.0659543	0.0586754
Q9UBS8	Q9UBS8	E3 ubiquitin-protein ligase RNF14	RNF14	0.505325	0.125256	-0.48018	-0.626518	-0.213017	-0.361798	-0.344848	-0.44997	-0.10643	-0.279241
Q96L93	Q96L93	Kinesin-like protein KIF16B	KIF16B	0.204958	0.12522	-0.605396	-0.676565	-0.237821	0.13202	-0.359848	-0.452464	-0.30879	0.23422
P35573	P35573	Glycogen debranching enzyme;4-alpha-glucanotransferase;Amylo-alpha-1,6-glucosidase	AGL	0.962118	0.12521	-0.0592149	-0.271735	-0.296412	-0.208563	-0.000778969	-0.176395	-0.0360168	-0.121895
Q9Y2Q3	Q9Y2Q3	Glutathione S-transferase kappa 1	GSTK1	1.81159	0.125171	0.0789744	0.0779938	0.184345	0.126975	0.291307	0.284549	0.216379	0.176735
Q9Y3D9	Q9Y3D9	28S ribosomal protein S23, mitochondrial	MRPS23	0.613157	0.125135	0.011745	-0.173841	0.133614	0.270304	0.21554	0.122545	0.216071	0.188207
P42226	P42226	Signal transducer and activator of transcription 6	STAT6	0.374533	0.125128	-0.126228	-0.545973	-0.214038	-0.247217	-0.0365778	-0.491222	-0.000191808	-0.104952
P25325	P25325	3-mercaptopyruvate sulfurtransferase	MPST	0.80456	0.125122	-0.252279	-0.212222	0.0237708	0.0394362	0.0401846	-0.000862136	0.0419212	0.0179493
P52179	P52179	Myomesin-1	MYOM1	0.265915	0.125069	-0.189081	-0.662321	-0.237806	-0.106712	0.155283	-0.486014	-0.354061	-0.0108516
O00161	O00161	Synaptosomal-associated protein 23	SNAP23	0.402211	0.125067	-0.219888	0.00288969	0.112068	0.0756861	-0.128631	0.25535	0.362972	-0.018666
Q8WUH2	Q8WUH2	Transforming growth factor-beta receptor-associated protein 1	TGFBRAP1	0.3781	0.124854	-0.01184	0.322971	0.169123	-0.313399	0.168754	0.119992	0.0869068	0.290619
Q14919	Q14919	Dr1-associated corepressor	DRAP1	0.371114	0.124801	-0.465773	-0.535913	-0.0532063	-0.318599	-0.342672	-0.310382	0.0788656	-0.3001
Q13586	Q13586	Stromal interaction molecule 1	STIM1	0.535427	0.124558	-0.155949	-0.321331	0.0738332	0.125726	0.120085	-0.0182841	0.0567228	0.0619865
Q9NPD8	Q9NPD8	Ubiquitin-conjugating enzyme E2 T	UBE2T	0.394774	0.124535	-0.559147	-0.0165358	-0.257584	-0.320607	-0.277273	-0.173459	0.0710121	-0.276013
Q9HCM4	Q9HCM4	Band 4.1-like protein 5	EPB41L5	0.275463	0.124528	-0.221171	-0.696003	0.069453	-0.0728922	-0.0448831	-0.361566	-0.0055096	-0.0105422
O15116	O15116	U6 snRNA-associated Sm-like protein LSm1	LSM1	0.256629	0.124496	0.0530493	-0.638895	-0.114544	-0.0423371	0.0263672	-0.431964	0.0771745	0.083678
P62277	P62277	40S ribosomal protein S13	RPS13	0.675223	0.124219	0.0446433	0.00324464	0.0666532	0.0429529	0.24297	0.372649	-0.00152528	0.0402765
Q99426	Q99426	Tubulin-folding cofactor B	TBCB	0.82338	0.12406	-0.044888	0.0211907	-0.189513	-0.244576	0.11474	-0.0216821	0.0332639	-0.0878672
Q8WZ82	Q8WZ82	Ovarian cancer-associated gene 2 protein	OVCA2	1.43313	0.124055	-0.229476	-0.132098	-0.0790953	-0.167074	-0.00157889	-0.129306	0.00230342	0.0170566
Q96T51	Q96T51	RUN and FYVE domain-containing protein 1	RUFY1	1.29429	0.123886	-0.139679	0.0233105	-0.12693	-0.192551	-0.02575	0.0281211	-0.0106684	0.0679913
P08758	P08758	Annexin A5	ANXA5	1.17548	0.123836	-0.0294126	0.0189508	-0.0680122	-0.0753764	0.0643989	0.230997	0.0530141	-0.00691479
P22670	P22670	MHC class II regulatory factor RFX1	RFX1	0.316816	0.123814	-0.284395	-0.609667	-0.145967	-0.317546	-0.352312	-0.409289	0.176683	-0.277399
O43808	O43808	Peroxisomal membrane protein PMP34	SLC25A17	0.566153	0.12376	-0.171817	-0.459051	-0.0919208	-0.0232076	-0.0131162	-0.167881	-0.0457746	-0.0241835
P13473	P13473	Lysosome-associated membrane glycoprotein 2	LAMP2	1.92571	0.123733	0.0770271	0.0297668	0.126963	0.126683	0.159029	0.273495	0.185172	0.237678
Q9Y508	Q9Y508	E3 ubiquitin-protein ligase RNF114	RNF114	0.353677	0.123586	-0.142978	0.129497	0.0761313	-0.179258	0.123487	0.350865	0.166952	-0.263568
Q15031	Q15031	Probable leucine--tRNA ligase, mitochondrial	LARS2	0.498241	0.123522	-0.323266	-0.410658	-0.254689	0.087355	-0.167919	-0.136306	-0.0724931	-0.0304517
Q9H6Z4	Q9H6Z4	Ran-binding protein 3	RANBP3	0.302158	0.123508	-0.502459	-0.644676	-0.366954	0.0338425	-0.338898	-0.414953	-0.230883	-0.00148003
Q9Y316	Q9Y316	Protein MEMO1	MEMO1	1.30925	0.123207	-0.132919	-0.13635	-0.296268	-0.154971	0.013249	-0.037133	-0.136915	-0.0668829
Q0PNE2	Q0PNE2	Elongator complex protein 6	ELP6	0.501243	0.123177	-0.0992816	0.075429	-0.314181	-0.32514	-0.0745509	0.0851771	-0.189924	0.00883269
O15264;P53778	O15264	Mitogen-activated protein kinase 13	MAPK13	0.909822	0.122933	-0.249237	-0.0424633	-0.0175984	-0.0764489	0.119158	-0.0683556	-0.02684	0.0820217
Q9BYD3	Q9BYD3	39S ribosomal protein L4, mitochondrial	MRPL4	0.468779	0.122877	-0.0480207	-0.0538204	0.19133	0.339612	0.126745	0.196996	0.163671	0.433197
Q99828	Q99828	Calcium and integrin-binding protein 1	CIB1	0.4675	0.122837	-0.446258	-0.543401	-0.37896	-0.129539	-0.313376	-0.362605	-0.31459	-0.0162386
Q9H7E2	Q9H7E2	Tudor domain-containing protein 3	TDRD3	0.322784	0.12253	-0.176036	-0.434872	-0.389231	-0.101207	0.122386	-0.44737	-0.330101	0.0438576
Q9NVH0	Q9NVH0	Exonuclease 3-5 domain-containing protein 2	EXD2	0.288582	0.122515	-0.278484	-0.47186	0.261372	-0.122221	-0.0350282	-0.212007	0.195486	-0.0695855
Q9Y4W6;Q01484	Q9Y4W6	AFG3-like protein 2	AFG3L2	0.384834	0.122392	-0.192765	-0.324372	0.160208	0.20052	0.140743	-0.0461719	0.0607573	0.17783
O75150	O75150	E3 ubiquitin-protein ligase BRE1B	RNF40	1.28399	0.12237	-0.135214	-0.0490893	-0.0802647	-0.11901	-0.0162538	-0.0840604	0.088475	0.117741
O43542	O43542	DNA repair protein XRCC3	XRCC3	0.349387	0.12234	-0.362367	-0.119634	-0.011913	-0.227118	-0.353053	0.0514467	0.244839	-0.174904
Q13795	Q13795	ADP-ribosylation factor-related protein 1	ARFRP1	0.735806	0.121842	-0.547237	-0.557569	-0.346226	-0.394747	-0.423161	-0.461103	-0.206624	-0.267523
Q9ULJ8	Q9ULJ8	Neurabin-1	PPP1R9A	0.305967	0.121769	-0.133303	-0.629759	-0.152921	-0.195711	-0.0188301	-0.402936	-0.305639	0.102788
Q9H0B6	Q9H0B6	Kinesin light chain 2	KLC2	0.272646	0.12132	-0.40018	-0.586127	-0.110059	-0.165853	-0.403	-0.489807	0.0235469	0.0923199
Q9ULA0	Q9ULA0	Aspartyl aminopeptidase	DNPEP	1.95827	0.120994	-0.18922	-0.136671	-0.127017	-0.0822844	0.0318381	-0.0380661	-0.0712692	0.0262791
Q96EZ8	Q96EZ8	Microspherule protein 1	MCRS1	1.45433	0.120918	-0.464811	-0.311164	-0.317423	-0.32807	-0.29398	-0.172473	-0.221617	-0.249724
Q9H0L4	Q9H0L4	Cleavage stimulation factor subunit 2 tau variant	CSTF2T	0.323575	0.120902	-0.286383	-0.606628	0.134846	-0.24514	-0.184933	-0.133602	0.000329494	-0.201489
P33764	P33764	Protein S100-A3	S100A3	0.311841	0.120854	0.0063898	-0.652977	-0.236314	-0.354481	-0.0524963	-0.441489	-0.073856	-0.186125
P24390	P24390	ER lumen protein-retaining receptor 1	KDELR1	0.504193	0.120816	-0.480863	-0.393664	-0.0650109	-0.175125	-0.0990066	-0.316893	-0.0954346	-0.120065
Q9UDY2	Q9UDY2	Tight junction protein ZO-2	TJP2	1.78016	0.120752	-0.0442852	-0.0232654	-0.120845	-0.10876	0.0536246	0.121976	0.0129778	-0.00272638
P19623	P19623	Spermidine synthase	SRM	0.595468	0.120687	-0.28182	-0.0326093	0.0634376	-0.141469	0.166705	-0.0835459	0.0776931	-0.0705628
Q9HBM1	Q9HBM1	Kinetochore protein Spc25	SPC25	0.372985	0.120639	0.100958	-0.0188859	0.0371785	-0.15494	0.287438	0.357494	0.0041866	-0.202253
O75347	O75347	Tubulin-specific chaperone A	TBCA	0.347982	0.120554	0.192513	0.203885	-0.177126	-0.234719	0.306683	0.214725	0.0547256	-0.109366
P50995	P50995	Annexin A11	ANXA11	1.40282	0.120206	-0.0534163	-0.0993734	-0.0733879	-0.207397	0.0509722	-0.00761018	0.0690688	-0.0651804
Q8IW45	Q8IW45	ATP-dependent (S)-NAD(P)H-hydrate dehydratase	CARKD	0.365253	0.120175	0.313192	-0.0771783	-0.235627	-0.164998	0.19864	0.202919	-0.0887433	0.00327358
Q9NY33	Q9NY33	Dipeptidyl peptidase 3	DPP3	1.051	0.119757	0.0612848	-0.0893465	-0.100994	-0.133433	0.148642	0.0846453	0.0203818	-0.0371304
Q9UPN7	Q9UPN7	Serine/threonine-protein phosphatase 6 regulatory subunit 1	PPP6R1	0.292184	0.119721	-0.0974387	-0.597221	0.0944278	0.143483	-0.0288643	-0.0407187	0.0701087	0.0216096
Q6P1A2	Q6P1A2	Lysophospholipid acyltransferase 5	LPCAT3	0.873969	0.119701	0.00202334	-0.171957	0.110046	0.0915837	0.17492	0.0737939	0.16427	0.0975155
Q9H2J4	Q9H2J4	Phosducin-like protein 3	PDCL3	0.284012	0.119568	0.0510246	-0.632554	-0.260791	-0.180538	-0.265286	-0.355754	0.0442505	0.0322044
Q99961	Q99961	Endophilin-A2	SH3GL1	1.87461	0.119285	-0.117044	-0.100736	-0.135239	-0.156733	0.0769855	-0.0451384	-0.0688794	0.00441961
Q96EK6	Q96EK6	Glucosamine 6-phosphate N-acetyltransferase	GNPNAT1	0.470241	0.11922	-0.541065	-0.496011	-0.259672	-0.21168	-0.391119	-0.380051	-0.0581031	-0.202274
P47985	P47985	Cytochrome b-c1 complex subunit Rieske, mitochondrial;Cytochrome b-c1 complex subunit 11	UQCRFS1	0.476012	0.119122	-0.263157	-0.414156	0.0462934	0.00060273	0.0222742	-0.0376016	-0.0177606	-0.120841
O95235	O95235	Kinesin-like protein KIF20A	KIF20A	0.476876	0.11909	-0.389152	-0.593982	-0.0950756	-0.2218	-0.302028	-0.16954	-0.147772	-0.204307
Q07960	Q07960	Rho GTPase-activating protein 1	ARHGAP1	1.44685	0.119024	0.0640354	-0.0288488	-0.0571436	-0.0246323	0.120792	0.199554	0.0337772	0.0753831
Q92990	Q92990	Glomulin	GLMN	0.204943	0.119	-0.0652711	-0.72225	-0.0761548	-0.0516988	0.259972	-0.525353	-0.0644763	-0.109519
Q9ULP9	Q9ULP9	TBC1 domain family member 24	TBC1D24	0.314784	0.11899	-0.0974281	-0.567432	-0.297818	-0.368337	0.0480167	-0.537677	-0.0883759	-0.277018
Q96GS4	Q96GS4	Uncharacterized protein C17orf59	C17orf59	0.659433	0.118827	-0.00369006	-0.255758	-0.110403	-0.143245	0.163642	-0.134685	0.0403397	-0.107086
Q9NZ01	Q9NZ01	Very-long-chain enoyl-CoA reductase	TECR	0.324948	0.118694	-0.334665	-0.447962	0.106904	0.150747	-0.0886733	-0.0218417	0.00436202	0.0559517
Q8IY95	Q8IY95	Transmembrane protein 192	TMEM192	0.412396	0.118577	-0.536937	-0.68246	-0.35206	-0.116131	-0.235785	-0.398862	-0.276709	-0.301926
P55884	P55884	Eukaryotic translation initiation factor 3 subunit B	EIF3B	0.750518	0.118517	0.10225	0.0753966	-0.0636147	-0.108809	0.223591	0.215262	0.00362991	0.0368084
[truncated: 3,973 more rows]
